# Supplementary material for: Smartphone-based point-of-care anemia screening in rural Bihar in India
Source: Commun Med (Lond). 2023 Mar 22;3:38. doi: 10.1038/s43856-023-00267-z (PMC10033918; doi:10.1038/s43856-023-00267-z)
Supplement: Supplementary file 3 — Supplementary Data 1 [file 43856_2023_267_MOESM3_ESM.xlsx]

## Sheet: clinic-based
ID	age	gender	HbLab	HbHemocue	HbiPhone1	HbiPhone2	HbiPhone3	HbiPhone4	HbiPhone5	HbiPhone1warm	HbiPhone2warm	HbiPhone3warm	HbiPhone4warm	HbiPhone5warm	HbTablet1	HbTablet2	HbTablet3	HbTablet4	HbTablet5	HbiPhone1_r	HbiPhone2_r	HbiPhone3_r	HbiPhone4_r	HbiPhone5_r	HbiPhone1_l	HbiPhone2_l	HbiPhone3_l	HbiPhone4_l	HbiPhone5_l	nail_category	HbiPhone_insg
1	20	m	13	14.3	14.1															14.1										1	14.1
2	18	f	3.1	3.1	7.3															7.3										2	7.3
3	35	m	14.1	14.7	14.8															14.8										1	14.8
4	70	m	12	13.6	8.5															8.5										3	8.5
5	22	m	13.9	15	11.4															11.4										2	11.4
6	43	m	14.5	15.7	9.3															9.3										4	9.3
7	38	m	13.3	12.4	8.8															8.8										3	8.8
8	60	m	8.4	7.8	8.7
9	28	f	8.1	7.6	11.9															11.9										3	11.9
10	18	m	13.2	13.7	11.5															11.5										3	11.5
11	26	m	15.3	16.2	14.2															14.2										3	14.2
12	60	m	12.1	11.3	9.5															9.5										4	9.5
13	17	f	13.2	12.9	15.7															15.7										4	15.7
14	35	m	14.5	16.1	11.3															11.3										1	11.3
15	17	f	11.1	11.7	13.5																				13.5					2	13.5
16	60	m	14.6	15.6	10.1															10.1										1	10.1
17	32	m	11.9	12.4	12.3
18	35	f	9.8	10.2	12.2																				12.2					3	12.2
19	55	f	12.1	13	13.5															13.5										2	13.5
20	36	m	11.4	12.7	7.2																				7.2					4	7.2
21	30	m	14.7	14.3	14.8															14.8										1	14.8
22	55	m	14	15.2	11.8															11.8										4	11.8
23	19	m	13.6												11.9	11.8	12.4	12.6	12.4	12.6	12.8	12.7	12.8	12.5						1	12.6
24	55	m	13.2												12.5	12.9	12.3	12.5	13.4	12.5	12.2	12.6	12.7	12.4	12.4	12.6	11.9	12.5	12.7	2	12.5
25	55	m	14.7												11.6	12.2	12.9	14.6	14.1	11.1	10.8	10.8	10.9	10.3	10.7	10.3	11.1	10.1	10.4	4	11.1
26	40	f	11												11.9	10.2	11	11	10.2	11.8	11.1	11.5	11.2	11.2	11.5	11.3	10.2	11	11.4	1	11.8
27	30	m	13.1												11.6	10.1	11.6	11.3	12	12.6	13.1	13.2	12.8	12.8	13.5	14.6	15.1	14.3	14.2	1	12.6
28	21	m	14												13.4	13.6	13.1	13.1	13.3	15.3	14.6	14.1	14.1	13.8	13.4	13.7	13.9	13.8	13.5	1	15.3
29	20	m	14.9												12.1	12.8	12.7	13.2	13.1	12.6	12.3	12.6	12	11.9						2	12.6
30	60	f	12.6												11.8	13.4	12.3	11.2	11.3	10.2	9.7	9.4	8.5	9.5						3	10.2
31	24	m	14.9												14.4	14.6	14.6	14.5	14.6	15.5	15.9	15.2	15.5	15.4	16.6	14.8	15.9	15.7	15.9	1	15.5
32	30	f	12.1												12.3	12.3	13.4	13	12.9	13.8	14	14	13.9	14.2						1	13.8
33	35	m	13.2												12.6	12.4	12.7	13.6	12.3	14.6	13.7	14.1	14.4	14.1	14.9	14.4	14.7	14.6	14.4	1	14.6
34	29	f	11.4												15.1	14.3	13.6	13.4	12.6	12.2	12.9	13	12.5	12.8						3	12.2
35	31	m	12.7												13.5	13.1	14.5	14.2	12.9	13.4	13.1	13.3	13.6	13.8	14.2	13.9	14.1	14.6	14.2	1	13.4
36	21	m	14.9												13.9	13.6	14.4	13.2	13.8	13.9	14.5	14.4	13.8	14	13.6	13.9	13.5	13.4	13.8	1	13.9
37	60	m	11.5												12.4	11.6	11.6	11.2	12.7	8.5	8.1	8.2	8.8	7.3						4	8.5
38	55	f	13.1												11.2	11.8	12.1	12.1	12	11.8	11.7	11.7	12	11.3						4	11.8
39	60	f	12.2												12.8	12	13	12	12.7	12.5	12.8	12.5	12.5	12.5						1	12.5
40	18	m	12.7												13.5	13.1	13.7	12.8	12.8						13.7	14.1	13.8	14.2	14.5	2	13.7
41	18	m	14.9												14.2	14.7	14.5	15	14.4	14.7	14.6	14.7	14.2	14.9	13.9	14.1	14.6	14.9	14.1	1	14.7
42	24	m	14.4												14.7	14.3	14.2	13.5	14	12.9	12.8	12.5	13.1	12.8	12.8	12.3	12.7	12.4	12.1	2	12.9
43	19	m	14.5												14.9	14.6	14.5	14.6	14.2	14	12.9	13.4	14	14	14.6	14.5	14.1	13.7	14	2	14
44	70	f	12.8												12.8	12.4	13.1	12.6	12.9	9	9.1	9.4	10.6	10.1						4	9
45	37	f	11.5												13.1	13.7	14.4	13.4	14	11	11.2	11.3	11.3	11.2						2	11
46	37	m	14.6												14.6	15.3	14.9	15.2	15.2						12.9	12.9	12.6	12.9	12.6	3	12.9
47	72	m	14.6												14.1	14.1	13.6	14.5	14.1						12	12.1	11.8	11.7	11.3	2	12
48	36	m	14												14.3	13.6	14.1	13.9	13.8	12.5	11.7	11.9	11.8	11.9						3	12.5
49	50	f	11.2												13.5	13.4	14	14.1	13.9	10.7	11.2	11.2	11	11						1	10.7
50	23	m	13.1												12.9	13.4	14	13.7	12.8						11.8	11.8	11.3	11.8	11.7	2	11.8
51	18	f	11.5												14	14	15.3	15	15.8	16.3	16.4	16.1	15.4	16.2						3	16.3
52	63	f	13.1												14.1	14.1	13.6	13.3	14.6						9.2	9.1	8.8	8.8	8.8	2	9.2
53	60	m	11.4												14.5	14	12.2	12.2	12.7	9.7	9.6	8.9	8.6	8.3						4	9.7
54	50	f	14.7												14.4	13.7	13.3	13.2	13	12.1	11.2	11.5	11.1	10.8						2	12.1
55	27	m	14.9												13.7	13.7	14.2	14.3	14.3	13.6	12.5	12.6	12.9	12						3	13.6
56	45	f	12.9												14.1	14.2	14.4	14.8	15.2	14.9	15.1	15.4	14.7	14.4						3	14.9
57	16	f	7.6												13.5	13.9	13	13.4	14.1	12.7	13.1	11.5	12.1	12.1						2	12.7
58	35	f	13.4												13.4	13.9	13.2	13	13	11.6	11.3	11.5	11.5	11.2						4	11.6
59	21	m	15.7												14.9	15	15.1	14.8	15.2	14.3	14.6	14	13.6	13.6						3	14.3
60	45	m	14												12.5	12.5	12.7	12.8	12.7	11.5	11.1	11.7	11.2	10.6						4	11.5
61	20	m	14.3												13.9	14.3	13.6	13.1	13.4	11.4	11.4	12.1	11.9	11.8						4	11.4
62	22	m	13												13.4	14.5	12.8	13.1	13.7	11.9	12.6	12	12.2	12.1						3	11.9
63	60	f	11.5												12.7	12.5	12.8	12.8	13	9.9	9.9	9.6	10.3	10.1						2	9.9
64	60	m	12.7												12.9	12.8	12.6	12.8	12.5						9.6	9.7	9.3	9.1	9.6	3	9.6
65	65	f	13.6												13.4	13	13.6	12.8	12.5	11.4	11.7	10.6	11.6	10.9							11.4
66	45	m	11.9												13.1	12.5	12.6	12.1	12.7						10.7	10	10.4	10.5	10		10.7
67	31	f	9.1												15.1	14.1	15.3	13.8	13.8	12.5	12.2	12.3	12.8	11.8							12.5
68	17	f	9.3												13.6	12.9	13.3	13.1	14.5	12.1	12.3	12.4	12.1	11.9							12.1
69	45	f	11.2												14.7	13.3	13.3	13.6	13.3	11.1	10.7	10.7	10.8	10.7							11.1
70	23	m	14.7												14.3	13.5	14.5	13.8	13.8	12.1	11.8	12	12	12.1							12.1
71	18	m	15.4												15.3	14.3	14.3	13.6	13.3	15.2	15.2	15	15	14.8							15.2
72	50	m	12.4												13.8	12.7	12.9	12.4	13.4	8.4	8.4	8.5	8.8	9							8.4
73	55	f	12.7												13.8	14.1	14.2	14	14.1	12.6	13.2	13.1	13.5	13.7							12.6
74	70	m	11.1												13.1	13.2	13.2	12.9	13.1	13	12	12.4	12.1	12.1							13
75	48	f	12.3												14.8	14.1	14.8	13.9	14.2	11.5	11.2	10.8	10.8	11.3							11.5
76	35	m	13.7												13.6	13.1	14.7	14.3	12	9.4	10.4	10.4	10.4	10.4							9.4
77	35	m	13.8												13.1	13.1	13	13.2	13	10.8	11.3	11.2	11.5	10.9							10.8
78	20	f	11												15.2	14.9	14	15.4	15.9	10.6	10.9	10.4	10.8	10.5						3	10.6
79	25	m	12.6												15	14.9	14	15.1	15.1	13.4	13.7	13.4	13.3	13.3						1	13.4
80	48	m	13.5												14.1	13.6	14	13.8	14.3	9.9	9.5	10	10.3	9.5						4	9.9
81	33	m	14												15.4	15.9	16.8	15.2	15.5	15.7	15.7	15.9	15.3	15.5	15.8	15.8	15.2	15.6	15	1	15.7
82	19	m	14.9												14.1	14.1	14.9	14.7	13.8	11.9	12	12.3	12.5	12						1	11.9
83	32	m	15												16.4	16.6	15.3	15.1	15.1	14.2	13.2	13.4	13.4	13.2						1	14.2
84	30	f	11.7												14.8	15.2	14.3	15.5	15.6	12.5	12.4	12.4	12.1	12.6						1	12.5
85	30	m	13.6												14.4	15.1	15.2	14.7	15	13.4	13.1	13	13.4	13						3	13.4
86	28	m	12.6												15.4	14.3	13.8	14.3	13.8	13.7	13.6	13.3	13.1	13						1	13.7
87	35	m	13.1												13.5	13.1	13.5	13.3	13.9	11.2	11.4	11.6	11.3	10.9						4	11.2
88	50	f	12.4												15.8	14.9	14	14.7	15.2	12.1	11.8	11.4	11.9	11.7						2	12.1
89	24	m	15.6												13.8	13.4	13.7	13.3	13.2	13.1	12.2	12.9	12.3	11.6						3	13.1
90	28	m	14.9												15.1	13.8	13.3	14.5	14.4	13.3	12.4	13.1	13.6	13.5						3	13.3
91	35	m	8.1												11.4	10.9	10.9	11.2	11	9.4	9.2	9.8	9.5	9.6						2	9.4
92	29	f	10.9												11.6	13.1	12.5	12.2	11.9	9.9	9.5	9.8	9.8	8.8						3	9.9
93	24	m	14												12.9	13.8	13.8	13.8	13.6	13.8	13.3	13	12.8	13.3						3	13.8
94	27	m	14.1												13.4	12.8	12.6	12.9	12.7	14.6	14.4	14.6	14.6	14.7						1	14.6
95	18	m	15.5												13.7	12.9	13	12.9	12.8	12.2	13	11.5	12.4	12.7						3	12.2
96	68	m	12.2												12	11.6	11.6	11.6	12.2						8	8.1	7.1	7.1	7.4	4	8
97	55	f	12.3												12.2	12.7	12.6	12.5	12.6	8.6	8	7.9	9	7.7						4	8.6
98	75	m	7.5												12.1	13.1	11.6	12.3	11.9						9.1	8.9	8.8	8.4	8.6	3	9.1
99	22	m	13.9												12.5	12.2	12.5	12.9	12.7						14.5	13.5	13.2	13.7	13.5	1	14.5
100	15	m	14.3												14.8	14.9	14.8	15.1	15.2						12.5	12	11.9	11.9	12	3	12.5
101	70	m	10												12.7	13.5	12.9	13.6	14.1	10.6	11	10.2	11.4	10.7						4	10.6
102	29	m	13.2												12.6	12.9	12.7	13	13.4	12.1	11.8	12.1	12	12.1						4	12.1
103	21	f	12.1												14.9	15.6	14.2	13.9	14.6	15.4	15.6	15.1	14.8	14.8						1	15.4
104	32	m	14.2												13.2	14.4	13.8	16.4	16.1	11.4	12.5	10.3	10.8	11.8						3	11.4
105	19	m	14.5												13.9	13.9	13.8	14.1	13.8	12.6	12.6	12.9	12.3	12.4						2	12.6
106	35	m	15.2												15.5	15.8	16	16.3	16						13.9	13	12.1	13.2	12.7	3	13.9
107	29	f	12.5												13	13.9	12.9	13.6	13.3	11	10.9	10.7	10.5	10.6						2	11
108	20	m	12.5												13.5	13.9	13.8	13.7	13.9						12.8	12	12	12.4	12.7	3	12.8
109	35	m	14.4												14	13	13.1	12.9	13.5	10.2	9.8	9.6	10.4	10.5						3	10.2
110	21	f	12.9												13.5	13.6	13.5	13.6	13.2						12.6	12.8	13.3	13.7	13.9	1	12.6
111	25	f	11.9												15	14.5	14.1	15.1	11.9						12	11.7	12.4	12.1	12.2	1	12
112	60	f	10.5												11.6	12.3	12.8	12.3	12.3	7.8	8.8	7.6	8	7.7						4	7.8
113	68	m	7.3												11.1	11	11.2	10.7	11.1						10.6	10.5	10.3	10.6	10	4	10.6
114	12	m	11.7												13.3	12.5	12.6	12.6	13.1						12.2	12.6	12.2	13	11.7	1	12.2
115	30	m	14.7												15.5	13.9	16.5	14.5	14	13	12.9	13.3	13.1	12.7						3	13
116	30	f	10.6												14.2	15.1	15.4	16	15	10.6	10.6	10.4	10.3	11						4	10.6
117	23	m	12.7												12.5	13.1	13.1	13.3	13.4						13.5	14.2	12.9	13.9	13.7	1	13.5
118	55	m	11.6												13.8	14.2	14	13.6	14.4	8.6	8.8	8.6	9.3	8.6						2	8.6
119	22	m	14.2												15	14.1	13.3	14.5	14.2	13.5	13.6	13.2	13.6	13.7						2	13.5
120	55	f	13.2												15.1	14.3	13.4	14.4	14.8	10.9	10.1	11.3	10.8	11.1						2	10.9
121	25	m	15.9												15.9	13.8	13.5	14.1	13.8	11.7	11.9	11.9	11.7	11.6						4	11.7
122	35	m	15.4												17	13.8	13.3	13.8	15.1	13.4	12.9	13	12.9	13.4						3	13.4
123	32	m	14.3												15.6	15.4	15.4	14.1	15.3						14.1	14.7	14	14.3	13.8	1	14.1
124	43	f	10.8												12.9	13.4	14.1	13.2	13.6	9.4	9.4	9.5	9.4	9.5						2	9.4
125	26	f	10.8												13.9	15	14.6	14.9	14.3						12.2	12.5	11.9	13.3	12.9	2	12.2
126	64	m	13.7												14.4	15	14.7	14.4	14.8	12.9	12.6	12.7	12.6	12.6						2	12.9
127	55	f	10.3												14.6	14.2	14	14.7	14.4	10.2	10.5	10	10	10.9						3	10.2
128	45	f	12.5												14	14	13	13.1	13.4						11.7	11.9	11.1	11.4	10.7	4	11.7
129	19	f	11.1												14.8	14.2	14	13.9	13.9	13.2	13.2	13.1	13.3	13.2						4	13.2
130	15	f	10.6												16.6	15	14.7	15.9	16.4	14	14.4	14.3	14.2	14						1	14
131	45	m	13.2												15.3	14.9	14.4	14.8	14.8	11.1	11.4	11.8	11.7	11.8						2	11.1
132	60	m	13												16.3	15.5	15.7	14.7	15.3	12.2	12	11.6	11.9	11.4						3	12.2
133	35	m	17.1												15.3	14.7	14.9	13.9	14.2						10.1	10.2	10.4	10.4	9.7	1	10.1
134	22	m	12.3												13.4	12.7	14.1	13	13.3	13.8	13.4	12.3	12.8	12.4						3	13.8
135	65	f	13.6												12.8	12.4	12	12.7	11.7	12.9	12.2	12.5	11.8	13						2	12.9
136	35	f	12.3												12.6	12.1	12.4	11.4	11	11.2	10.7	11.1	11.1	12						2	11.2
137	22	m	13.7												13	12.2	12.9	12.3	12.3	11.9	11.7	11.7	11.8	12.4						3	11.9
138	21	f	12.4												14.4	13.7	13	13	12.6	14	13.5	13.3	13.2	14.2						2	14
139	19	m	14.9												13.3	13.1	12.5	12.3	13.3	11.9	12	11.8	11.6	11.7						4	11.9
140	63	m	14												12.3	11.8	11.8	11.9	12.1	11.4	12	12.2	12.1	12						2	11.4
141	21	m	14.8												13.4	13.8	14.7	14.6	14.1	14.4	14.2	13.7	15.1	14	14.4	14.6	13.6	14.4	14.2	1	14.4
142	17	m	12.3												13	12.3	13	12.7	13.1	15.2	14.7	14.3	14.4	14.2						1	15.2
143	21	m	14.5												12.7	13.4	13.2	13.1	12.9	13.4	12.5	13.2	13.2	12.6						3	13.4
144	65	m	14.3												12.7	13.9	13	13.8	14	9.6	10.6	10.3	10.3	9.8						4	9.6
145	20	f	10.3												13.2	13.9	13.4	14.2	13.4	14.8	14.4	14.7	14.6	13.6						2	14.8
146	30	f	11.6												14.3	13.5	13.5	13.6	14.2						12.8	11.8	12.2	12	12.4	2	12.8
147	26	f	12.3												14.5	13.5	13.5	14.4	14.2						14.2	14	13.8	13.6	14.7	4	14.2
148	28	m	16.2												13.9	14	14.8	14.9	13.9						12.1	13.9	12.9	13.9	12.5	2	12.1
149	50	f	12.4												15.2	15.2	15.3	14.4	15.5	9.2	9.5	8.7	8.9	9.4						2	9.2
150	15	f	11												13.5	14.6	14.7	13.6	14.7	13.7	13.7	13.4	13.3	13.4						2	13.7
151	52	f	11.6												14.7	13.4	14.2	14.9	14.5	10.8	11.1	10.3	11.4	10.7						2	10.8
152	43	m	12.3												13.7	14.1	14.1	14.2	14.2	11.3	11.4	11.3	11.5	11.7						2	11.3
153	35	f	12.5												14.2	13.7	14.1	14.7	14	13.7	13.7	14.4	13.6	13.6						1	13.7
154	36	f	11.7												14	14.6	13.8	13.9	13.7	11.7	11.4	10.9	11.9	12.1						3	11.7
155	40	m	12.8												12.9	13.7	13.1	13.1	13						9.7	10.1	9.6	10.1	9.5	4	9.7
156	58	f	11.6												13.2	13.9	13.5	13.1	12.5	13.6	13.8	13	13.6	12.1						2	13.6
157	65	m	15.1												13.2	12.1	13.1	11.7	12.4						12.4	11.9	13.2	12.9	12.4	1	12.4
158	63	m	12												13.8	12.9	12.8	12.7	14.5						13.9	13.2	12.9	14.3	13.9	3	13.9
159	15	f	11.6												14.7	13.9	13.4	13.1	14.5						15	13.8	13.9	13.4	13.4	3	15
160	66	m	13.7												14.3	14.7	15.4	14.4	14.4	10.6	11.4	11.1	10.8	10.7						2	10.6
161	55	f	9.9												15	15.3	14.9	15	14.8	14.6	14.8	14.2	15	15						1	14.6
162	48	f	9.1												13.5	13.4	12.1	11.6	12.1	9.9	10.2	10.8	9.2	9						1	9.9
163	21	f	12.3												13.5	15	14.5	14.6	15.7	14.9	15.4	13.8	14.3	14.6						1	14.9
164	56	m	13.7												14.3	14.9	13.9	15	14.3						11.8	11.8	11.5	11.4	11.2	4	11.8
165	41	m	12												14.5	14.5	14.6	14.4	14.5						12.2	11.6	12.3	11.8	11.6	1	12.2
166	35	f	10.2												14.1	13.8	13.7	13.5	13.4	10.9	10.4	10.5	10.4	11						2	10.9
167	13	f	11												16.2	16.3	16.6	17	16.1	13.5	13.9	14.1	13.5	13.8						1	13.5
168	15	m	13												14.4	15.2	15.1	14.6	15.5	10	9.9	9.8	10.2	11.7						4	10
169	55	f	12.7												15.3	15.5	15.2	15.3	15.3	11.6	11.9	12.7	11.9	11.6						4	11.6
170	45	f	10.8												15.4	16.5	16.9	16.7	16.8	12.2	12.1	12.4	12.2	12.4						2	12.2
171	25	m	15.2												16.5	17.6	15.6	16.6	15.6	12.4	12.3	11.8	11.9	12						2	12.4
172	22	m	14.1												16.4	16	15.7	15.7	16.2	9.8	9.6	9.4	9.6	9.9						4	9.8
173	21	m	14.4												15.5	15.6	15.5	15.3	15.3						12.4	11.7	11.7	11.9	11.5	2	12.4
174	23	f	10.3												16.6	15.7	17.5	17	15.8	12.8	12.4	12.7	12.2	12.5						3	12.8
175	45	m	11.8												16	15.8	16	16	16.4	13.1	12.9	12.9	12.2	12.5						1	13.1
176	42	m	13.4												16.4	16.7	16.7	17.3	15.8	11.2	11	10.3	11.5	10.7						2	11.2
177	41	m	15.2												16.7	16.1	17	17.8	16.5	12	11.9	11.9	11.8	11.8						4	12
178	24	m	10.9												15.9	15.7	15.5	16	15.7	12.7	13.2	13.3	12.6	12.3						3	12.7
179	7	m	11.6												17.1	16.7	17.4	16.7	16.4	12.8	12.6	13	13.4	13.4						2	12.8
180	40	f	12												16.9	15.5	16.3	17	15.9	12.9	12.4	12.6	12.3	12.1						3	12.9
181	45	f	11												16	16.1	16.9	16.8	16.2	12.6	12.3	12.4	12.5	12.6						2	12.6
182	32	m	13.6												16	16	15.6	16.2	16.3						12.8	13.3	12.8	13.4	12.9	1	12.8
183	70	m	13.4												15	16.2	15.9	15.3	15.3	10.2	9.6	11.2	10.4	11.3						4	10.2
184	44	m	12.6												16.6	15.9	16.3	15.6	16.2						14.7	14.5	13.9	14	14	1	14.7
185	27	m	12.1												16.8	16.7	15.9	15.9	15	13.5	13.9	14	13.2	13.7						2	13.5
186	22	m	13												14.9	15.6	15.6	15.6	14.8	13.5	12.9	13.9	13.4	13.3						2	13.5
187	33	m	13.7												16	15.5	15.8	15.9	15.4	14	14.2	14.1	13.9	14.3						1	14
188	36	m	13.6												15.6	15.1	14.5	15.5	15.2						13.1	12.3	12.8	13	12.9	3	13.1
189	17	m	14.3												16.5	16	17	15.9	16.4	14.1	14.3	13.7	13.4	13.7						1	14.1
190	26	m	15.1	16.4	13.3	13.2	13.1	13.3	13	13.8	13.1	13.1	13	13	16.3	16.3	16.4	14.8	15.8	13.3	13.2	13.1	13.3	13						1	13.3
191	19	f	11	11.5	14.1	13.9	14.5	14.5	14.4	14.5	14.6	13.9	14.3	13.3	14.2	14	14.5	14.2	14.1	14.1	13.9	14.5	14.5	14.4						1	14.1
192	23	f	10.9	12.6	14.8	14.9	14.5	14.2	14.6	14.7	14.7	14.8	14.7	15	14.7	14.6	14.3	14.4	14.1	14.8	14.9	14.5	14.2	14.6						1	14.8
193	40	f	12	12.8	11.1	11.2	11.1	11	11.3	11.3	11.2	10.6	10.4	10.3	14	13.9	14.7	14.5	15	11.1	11.2	11.1	11	11.3						1	11.1
194	21	f	10	10.8	13.5	13.8	13.5	13.6	13.4	13.1	13.2	14.2	13.4	13.8	14.6	15	15	14.4	15	13.5	13.8	13.5	13.6	13.4						2	13.5
195	40	f	10.4	11	12.1	11.6	11.7	12.3	11.9	12.2	11.8	12	11.7	11.7	13.3	12.6	13.1	13.5	14.2						12.1	11.6	11.7	12.3	11.9	3	12.1
196	60	f	9.3	9.7	13.2	13.6	13.5	13.1	13.2	13.6	12.7	12.7	12.5	12.4	14.5	14.1	13.4	14	14.2	13.2	13.6	13.5	13.1	13.2						3	13.2
197	45	f	12.4	12.8	11.6	10.7	10.6	11.5	11.3	10.5	10.7	10.4	10.3	10.6	14.3	14.7	14.6	14	14.2	11.6	10.7	10.6	11.5	11.3						2	11.6
198	22	f	10.4	11.2	11.9	11.5	11.4	11	11	12.7	12.4	12	11.8	11.3	14	14.1	13.7	13.5	13.7						11.9	11.5	11.4	11	11	2	11.9
199	8	m	10.7	11.7	13.4	13.7	13.7	13.6	13.6	14	13.9	14.5	14	14.1	13.9	13.9	14	14	14.1	13.4	13.7	13.7	13.6	13.6						3	13.4
200	36	f	11.4	13.3	14.1	14.7	14.6	14.4	14.6	14.4	14.5	14.7	14.4	14.4	14.9	15	14.2	14.9	15.9						14.1	14.7	14.6	14.4	14.6	3	14.1
201	30	m	12.4	14.2	10.9	10.6	10.4	10.8	10.5	11	11	11.1	10.9	11.1	14.9	14.5	14.1	14.1	14.5						10.9	10.6	10.4	10.8	10.5	3	10.9
202	32	f	10.7	11.1	13.6	13.8	13.9	14.1	13.9	14.5	14.3	14.7	14.3	14	15.5	15.2	15.7	15	15.2	13.6	13.8	13.9	14.1	13.9						2	13.6
203	60	f	10	11	10.1	9.8	9.6	10	9.8	10.2	9.9	9	9.7	9.8	13.5	13.5	14.3	14	13.9	10.1	9.8	9.6	10	9.8						4	10.1
204	40	f	11.3	11.7	9.5	9.5	9.6	8.7	8.7	8.9	9.5	9.5	9.3	9.1	14	14.5	14.8	14.4	14.5	9.5	9.5	9.6	8.7	8.7						1	9.5
205	62	m	12.8	13.8	11.6	12.1	12.6	12.3	11.9						12	12	11.7	12	12.5	11.6	12.1	12.6	12.3	11.9						2	11.6
206	58	m	12.9	15	10.5	10.3	10.7	10.7	10.6						13.8	13.1	13.6	14.5	14	10.5	10.3	10.7	10.7	10.6						2	10.5
207	74	m	10.2	10.8	9.1	9.1	9.4	9.3	9.1						13.7	13	12.2	13.2	12.6	9.1	9.1	9.4	9.3	9.1						3	9.1
208	16	f	11.6	12.6	14.6	14	13.7	14.2	14.3						13.8	13.3	14.6	15	15.2	14.6	14	13.7	14.2	14.3						1	14.6
209	26	m	14.8	13.4	12.4	12	11.4	11.5	11.8						13.2	13	13.2	13.4	13.8	12.4	12	11.4	11.5	11.8						3	12.4
210	45	m	12.9	14.1	14.4	13.6	13.2	12.7	12.4						14.9	15.7	13.6	13.7	13.6						14.4	13.6	13.2	12.7	12.4	3	14.4
211	38	m	15.1	14.3	12.8	12.3	12.9	11.5	12.1						12.9	13.4	14	13.9	13.8	12.8	12.3	12.9	11.5	12.1						2	12.8
212	28	f	12.7	13.4	12.4	12.2	12.2	12	12						13.8	14.5	12.6	12.7	13	12.4	12.2	12.2	12	12						1	12.4
213	30	m	12.6	13.5	12	12.1	12.1	12.1	12						13.8	13.2	12.3	12.5	12.4	12	12.1	12.1	12.1	12						1	12
214	50	f	12.3	12.6	11.4	11.1	11.5	11.1	11						12.8	15.4	13.4	13.6	13.6	11.4	11.1	11.5	11.1	11						1	11.4
215	14	f	10.5	10.7	15	14.8	14.5	14	14.3						14.4	14.4	14.4	14	14.9						15	14.8	14.5	14	14.3	1	15
216	15	m	12.5	13.4	12.8	11.1	11.9	12	11.2																12.8	11.1	11.9	12	11.2	2	12.8
217	40	m	9.3	10.3	9.3	9.3	9.4	9.3	10.4						12.7	13	13.7	13.3	13	9.3	9.3	9.4	9.3	10.4						1	9.3
218	18	f	11.8	13.2	12.1	11.8	12.1	11.9	12						14.6	13.2	15.1	14.5	14.2	12.1	11.8	12.1	11.9	12						1	12.1
219	54	m	14.9	15.9	11.2	11.1	10.9	11.3	10.9						14.5	14.2	14.2	14.5	14.4						11.2	11.1	10.9	11.3	10.9	1	11.2
220	40	m	13.1	14.1	12.2	12.1	12.2	12.1	12						12.7	12.6	12.6	12.2	12.8	12.2	12.1	12.2	12.1	12						1	12.2
221	17	f	10.6	11.5	12.9	13	12.6	12.8	12.4						15.1	14.9	14.5	14	14.4	12.9	13	12.6	12.8	12.4						2	12.9
222	24	f	9.9	10.6	13.8	14	14.2	13.8	13.4						14.6	14.5	14.4	13.9	14.5	13.8	14	14.2	13.8	13.4						1	13.8
223	34	m	14.4	15.1	10.7	10.6	10.5	10.5	10.1						14.1	14.5	14.2	14	14.6	10.7	10.6	10.5	10.5	10.1						3	10.7
224	46	m	11.8	13.1	12.6	12	12.1	12.6	12.3						14.1	13.6	13.1	13.6	14.1						12.6	12	12.1	12.6	12.3	1	12.6
225	60	m	11.9	12.2	11.1	10.3	10.3	10.4	10.2						14.2	14.4	13.1	13.9	13.4						11.1	10.3	10.3	10.4	10.2	3	11.1
226	45	m	12.1	12.6	11.1	10.2	10.2	10.4	10.3						13.7	13.9	13.8	13.9	13.7						11.1	10.2	10.2	10.4	10.3	2	11.1
227	18	f	9.5	9.8	11.4	11.6	11.9	11.8	11.7						13.9	14.4	14.8	14.5	14.6	11.4	11.6	11.9	11.8	11.7						1	11.4
228	46	m	13.1	13.5	10.9	11.1	11.3	11.1	10.9						14	14.7	14.5	13.5	14						10.9	11.1	11.3	11.1	10.9	2	10.9
229	30	m	13.5	14.8	11.5	11.8	11.9	11.8	11.6						14.7	14.4	14.6	15.4	15	11.5	11.8	11.9	11.8	11.6						2	11.5
230	19	m	13.7	14.7	14.6	14.3	14.3	14.6	14.7						15	14.7	15.2	15.5	15						14.6	14.3	14.3	14.6	14.7	1	14.6
231	22	m	15.6	16	12.1	11.7	11.9	11.6	11.5						15.4	15.4	14.4	15.6	14.6	12.1	11.7	11.9	11.6	11.5						2	12.1
232	43	m	16.5	17.2	13	12.7	13.2	13.1	12.9						15	14.7	14.9	14.9	15.2						13	12.7	13.2	13.1	12.9	2	13
233	55	f	11.5	12.6	12.3	12.3	12.4	12.3	12.1						15.6	14.6	15.4	15.9	15.5	12.3	12.3	12.4	12.3	12.1						3	12.3
234	52	m	13.4	14.9	12.1	11.6	12.1	11.9	12.2						14.8	14.9	15.4	15.9	15.5	12.1	11.6	12.1	11.9	12.2						1	12.1
235	22	m	14.5	14.4	14.1	13.7	13.5	13.5	13.9						16.2	16.4	16.5	14.8	15.1	14.1	13.7	13.5	13.5	13.9						2	14.1
236	60	f	8.3	8	9.5	9.9	9.2	9.5	9.6						14.6	14.4	13.7	14.3	14.4						9.5	9.9	9.2	9.5	9.6	4	9.5
237	20	m	13.8	14.4	13.8	14.2	13.9	14.2	14.1						18.8	17.2	17.5	18.8	17.9						13.8	14.2	13.9	14.2	14.1	1	13.8
238	20	m	12.7	13.3	12	11.9	11.8	12	12.1						15	15.4	15.7	16	15.3	12	11.9	11.8	12	12.1						2	12
239	45	m	12.5	12.6	13.8	13.7	13.1	13.1	13.5						16.3	16.9	16.7	17	17						13.8	13.7	13.1	13.1	13.5	1	13.8
240	35	f	11	11.9	11.5	11.3	11.5	11.3	11.5						15.6	16	16.2	15.8	15.4						11.5	11.3	11.5	11.3	11.5	1	11.5
241	34	m	14.1	15.1	14.1	13.8	13.8	13.4	13.8						15.6	14.8	15.1	16.1	15.1	14.1	13.8	13.8	13.4	13.8						1	14.1
242	44	m	13.7	14.2	11.7	11.9	11.5	11.6	12						14.9	14.1	14	14.4	15.1						11.7	11.9	11.5	11.6	12	1	11.7
243	50	f	11	11.5	11.9	12.4	12	11.9	12.2						16.9	14.4	15	16.2	17	11.9	12.4	12	11.9	12.2						3	11.9
244	21	m	16.2	16.9	12.6	12.3	12.7	12.8	12.7						16.3	15.8	16.3	16.1	16.2						12.6	12.3	12.7	12.8	12.7	1	12.6
245	60	f	11.8	12.2	10.9	11	10.9	10.6	10.5						14.9	16.1	16.2	15.5	13.9	10.9	11	10.9	10.6	10.5						1	10.9
246	35	m	14.1	14.7	12.8	12.6	12.7	12.4	12.4						15.7	16.8	15.6	14.9	16.8	12.8	12.6	12.7	12.4	12.4						1	12.8
247	21	m	12.8	13.1	13.3	13.9	13.6	13.1	13.4						15.6	15.2	16.2	16.6	16.9	13.3	13.9	13.6	13.1	13.4						1	13.3
248	15	f	7.2	7.6	12.8	13.6	13.5	13.4	13.3						13.7	15.6	15.7	15.5	15.9	12.8	13.6	13.5	13.4	13.3						2	12.8
249	35	f	10.5	11.2	11.7	11.7	12	11.5	11.9						16.1	15.3	15.1	15.9	14.9	11.7	11.7	12	11.5	11.9						2	11.7
250	14	m	12.5	11.5	14.7	15.2	15.3	14.5	14.5						16.3	15.7	15.8	16.5	17.6						14.7	15.2	15.3	14.5	14.5	2	14.7
251	43	f	11.5	12.1	13.4	12.5	12.4	12.7	12.4						17.8	14.6	17.3	14.5	15.1	13.4	12.5	12.4	12.7	12.4						1	13.4
252	29	f		11.3	14.3	13.6	13.8	13.9	13.9						13.8	13.7	14.1	13.4	13.6						14.3	13.6	13.8	13.9	13.9	1	14.3
253	29	f	12	12.9	13.9	13.4	13.5	13.9	13.9						14.8	14.5	14.6	15.5	16.5	13.9	13.4	13.5	13.9	13.9						1	13.9
254	30	f	11.9	12.1	14.1	13.7	13.2	12.7	13.7						14.9	16.7	16.4	16.6	16.9						14.1	13.7	13.2	12.7	13.7	3	14.1
255	29	f	11.2	12.2	13.4	13.4	13.4	13	13.1						16.9	15.8	15.3	15.1	15.6						13.4	13.4	13.4	13	13.1	4	13.4
256	22	f	12.1	12.3	13.3	13.1	12.6	13.1	13.2						13.6	13.4	14	14.7	15.2						13.3	13.1	12.6	13.1	13.2	1	13.3
257	20	f	11.8	12.3	15.9	15.2	15	15.8	15.7						16.8	17.1	16.7	16.7	16.9	15.9	15.2	15	15.8	15.7						4	15.9
258	19	f	8	8.5	12.8															12.8										4	12.8
259	14	m	15.6	16.7	14.4	13.7	13.7	13.6	13.1						16.5	15.8	17.8	15	15.1	14.4	13.7	13.7	13.6	13.1						3	14.4
260	18	m	14	16.2	12.6	12.7	13.3	13	12.5						15.3	15.8	15.7	16	15.3	12.6	12.7	13.3	13	12.5						1	12.6
261	65	m	12.6	13.5	10	10.1	10	9.5	9.3						13.1	13.5	13.7	13.5	13.6						10	10.1	10	9.5	9.3	1	10
262	60	m	12.1	12.1	11.3	10.7	10.6	10.5	10.4						12.6	13.1	13.2	13.4	12.7						11.3	10.7	10.6	10.5	10.4	4	11.3
263	30	f	13.7	14.8	10.4	10.3	10.6	10.7	10.4						11.3	11.7	12.1	11.9	12	10.4	10.3	10.6	10.7	10.4						3	10.4
264	55	m	11.3		11.2	11.2	11.1	11.5	11.1																11.2	11.2	11.1	11.5	11.1	4	11.2
265	25	f	11.1	11.4	12	12.8	12.7	12.7	12.5						11.8	11.3	11.9	11.8	11.8						12	12.8	12.7	12.7	12.5	2	12
266	50	m	14.4	15.5	11.4	12.2	11.8	10.9	10.8						11.4	11.4	11.3	11.2	11.6						11.4	12.2	11.8	10.9	10.8	2	11.4
267	29	f	10.5	10.1	12.1	12.2	12.2	12.1	11.3						12.7	11.2	10.8	12	12.2	12.1	12.2	12.2	12.1	11.3						2	12.1
268	28	f	11.8	12.9	9.7	9.5	9.7	10.5	9.9						12	11.2	11	11.2	11.3	9.7	9.5	9.7	10.5	9.9						4	9.7
269	22	f	11.2	12.5	10.1	9.6	10.3	9.5	9.6						11.2	11.3	10.9	10.6	10.5						10.1	9.6	10.3	9.5	9.6	4	10.1
270	29	f	11.5	12.3	10	9.7	10.4	10.2	9.5						15.5	14.2	14.3	12.9	12.8	10	9.7	10.4	10.2	9.5						4	10
271	65	f	12.9	14.5	13.6	13.8	13.6	13.5	14						12	12.2	12.1	11.9	12.1	13.6	13.8	13.6	13.5	14						1	13.6
272	35	f	12.1	13.5	11.8	12.2	11.7	11.9	11.4						13.6	13.5	13.6	12.6	12.4	11.8	12.2	11.7	11.9	11.4						2	11.8
273	60	m	12.4	13.1	11.7	11.4	11.2	11.4	11.1						12	13	13.1	12.8	12.5						11.7	11.4	11.2	11.4	11.1	4	11.7
274	55	m	14.7	15.8	13.3	13.6	13.5	13.7	13.4						14.7	13.9	14.5	15	14.8	13.3	13.6	13.5	13.7	13.4						1	13.3
275	36	f	12.3	12.3	11.7	12.2	11.9	11.2	11.3						15.7	13.9	14.4	15.1	15	11.7	12.2	11.9	11.2	11.3						3	11.7

## Sheet: Labels
Variable name	Variable Label
ID	ID
age	age
gender	gender
HbLab	Hb Lab
HbHemocue	Hb Hemocue
HbiPhone1	Hb App iPhone 1 (g/dl)
HbiPhone2	Hb App iPhone 2 (g/dl)
HbiPhone3	Hb App iPhone 3 (g/dl)
HbiPhone4	Hb App iPhone 4 (g/dl)
HbiPhone5	Hb App iPhone 5 (g/dl)
HbiPhone1warm	Hb App iPhone 1 (g/dl) after warming
HbiPhone2warm	Hb App iPhone 2 (g/dl) after warming
HbiPhone3warm	Hb App iPhone 3 (g/dl) after warming
HbiPhone4warm	Hb App iPhone 4 (g/dl) after warming
HbiPhone5warm	Hb App iPhone 5 (g/dl) after warming
HbTablet1	Hb App Tablet 1 (g/dl)
HbTablet2	Hb App Tablet 2 (g/dl)
HbTablet3	Hb App Tablet 3 (g/dl)
HbTablet4	Hb App Tablet 4 (g/dl)
HbTablet5	Hb App Tablet 5 (g/dl)
HbiPhone1_r	Hb App iPhone 1 right hand (g/dl)
HbiPhone2_r	Hb App iPhone 2 right hand (g/dl)
HbiPhone3_r	Hb App iPhone 3 right hand (g/dl)
HbiPhone4_r	Hb App iPhone 4 right hand (g/dl)
HbiPhone5_r	Hb App iPhone 5 right hand (g/dl)
HbiPhone1_l	Hb App iPhone 1 left hand (g/dl)
HbiPhone2_l	Hb App iPhone 2 left hand (g/dl)
HbiPhone3_l	Hb App iPhone 3 left hand (g/dl)
HbiPhone4_l	Hb App iPhone 4 left hand (g/dl)
HbiPhone5_l	Hb App iPhone 5 left hand (g/dl)
nail_category	nail category 1=good, 2=medium/rather good, 3=medium/rather poor, 4=poor according to iPhone pictures
HbiPhone_insg	Hb App iPhone, first right or left value
