# Supplementary material for: Smartphone-based point-of-care anemia screening in rural Bihar in India
Source: Commun Med (Lond). 2023 Mar 22;3:38. doi: 10.1038/s43856-023-00267-z (PMC10033918; doi:10.1038/s43856-023-00267-z)
Supplement: Supplementary file 4 — Supplementary Data 2 [file 43856_2023_267_MOESM4_ESM.xlsx]

## Sheet: pre-school
IDnumber	gender	age_decimal	age_years	age_months	Uniform	HbiPhone1	HbiPhone2	HbiPhone3	HbiPhone4	HbTablet1	HbTablet2	HbTablet3	HbHemocue	nail_category	_zwei	_zlen	_zbmi	_zwfl	_zac	_fwfl	_flen	_fwei	_fbmi	_fac	_zwfa	_zhfa	_zbfa	stunting	severe_stunting	wasting	severe_wasting	underweight	severe_underweight	thinness	severe_thinness	MUAC_nut	CIAF	App1	App2	App3	App4	App5	App6
A1	f	6	6	78	no	14.7	14.7	14.6		6.5	10.8	10.4	11.3	1											-1.91	-2.07	-0.8	1	0			0	0	0	0		1	12.7422	12.4359
A10	m	4	4	54	no	13.4	9.1	13.9		12.6	13.3	12.4	11.9	1	-0.72	-0.15	-0.98	-0.98	-1.02	0	0	0	0	0				0	0	0	0	0	0			0	0	11.652	12.1104
A11	f	3	3	42	no	14.5	15	15.3		13.6	13.6	14	12.1	1	-1.08	-0.26	-1.45	-1.37	-0.72	0	0	0	0	0				0	0	0	0	0	0			0	0	12.2374	12.4325	12.7496
A12	m	3	3	42	no	13.5	15.4	13.3		14.3	14.5	14.2	12	3	-0.86	-1.73	0.4	0.19	0.27	0	0	0	0	0				0	0	0	0	0	0			0	0	11.7759	12.9716	11.0168
A13	f	1	1	18	no
A14	f	6	6	78	no	11.7	11.7	11.5		16.2	16.6	16.2	7.3	2											-2.14	-3.58	0.42	1	1			1	0	0	0		1	11.8018	11.6137	11.8085
A15	m	2	2	30	no					15.8	15.3	14.4	9.7		0.56	0.61	0.22	0.33	1.33	0	0	0	0	0				0	0	0	0	0	0			0	0
A16	f	7	7	90	no	14.7	13.1	14.6		15.5	15	14.2	12.4	3											-1.77	-1.54	-1.19	0	0			0	0	0	0			12.7844	11.3309	12.5196
A17	m	4	4	54	no					16	14.7	15.1	12.3		-1.49	-2.19	-0.04	-0.22	0.05	0	0	0	0	0				1	0	0	0	0	0			0	1
A18	f	6	6	78	no	12.3	11.7	12.6		14.4	14.9	14.8	12.6	3											-2.5	-2.26	-1.43	1	0			1	0	0	0		1	11.4931	11.6	11.7785
A19	f	4	4	54	no	12.1	12.6	12.8		12.2	13.3	14.5	11.2	2	-3.11	-3.79	-0.72	-1.06	-1.09	0	0	0	0	0				1	1	0	0	1	1			0	1	11.3685	11.3385	12.1083
A2	f	5	5	66	no	15.1	14.9	15.6		10.4	8.6	8.9	11.6	2											-2.79	-2.26	-1.79	1	0			1	0	0	0		1	12.5743	12.7422
A20	m	5	5	66	no	12.9	12	13		15.5	14.4	14.4	12.4	2											-1.91	-1.46	-1.49	0	0			0	0	0	0			11.5795	11.2978	11.5748
A21	m	3	3	42	no
A22	m	5	5	66	no	11	15	11.8		14.4	13.4	14.1	11	3											-2.29	-2.72	-0.62	1	0			1	0	0	0		1	11.3236	12.1163	11.6454
A23	m	3	3	42	no	12.7	23.9	11.3		13.4	14.8	14	11.4	3	-1.47	-2.48	0.29	-0.08	-0.76	0	0	0	0	0				1	0	0	0	0	0			0	1	12.4472	10.5595
A24	m	7	7	90	no	9.1	13.8	13.9		15.9	16.9	16.8	11.8	2											-3.8	-2.84	-2.84	1	0			1	1	1	0		1	10.0639	12.2978	12.0102
A25	f	5	5	66	no	13.3	16.2	12.7		14.6	14.4	14.2	12.1	2											-2.67	-2.87	-0.93	1	0			1	0	0	0		1	12.2245	12.412	11.6018
A26	m	2	2	30	no	12.3	14.4	14.6		15	15	15.8	11.4	2	-3.83	-3.5	-2.46	-2.89	-3.3	0	0	0	0	0				1	1	1	0	1	1			1	1	10.9989	11.6259	12.0572
A27	f	4	4	54	no	13.1	13.6	13		12.7	12.5	12.9	11	1	-1.68	-1.8	-0.8	-0.85	-0.87	0	0	0	0	0				0	0	0	0	0	0			0	0	11.8656	12.423	12.3553
A28	m	6	6	78	no	12.6	12.9	12.7		15.7	13	13	11.3	2											-2.43	-2.91	-0.52	1	0			1	0	0	0		1	11.7865	11.8755	11.7269
A29	m	4	4	54	no	11.8	11.3	11	11.6	14.1	12.2	13.8	10.5	2	-1.77	-2.42	-0.22	-0.45	-1.02	0	0	0	0	0				1	0	0	0	0	0			0	1	10.892	11.1151	11.4462	11.5055
A3	m	4	4	54	no	14.2	10	14.2		14.3	13.9	13.3	11.8	2	-1.49	-1.74	-0.53	-0.66	-0.24	0	0	0	0	0				0	0	0	0	0	0			0	0	12.4343	10.6949	12.4813
A30	m	3	3	42	no	14.1	14	14.5		13.5	13.8	15	12.9	1	-0.74	-0.72	-0.46	-0.48	-0.68	0	0	0	0	0				0	0	0	0	0	0			0	0	12.2175	12.9705	12.437
A31	f	2	2	30	no	15.3	13.5	14.5		15.9	16.6	15.5	10.7	2																								13.1835	12.6625	12.8565
A32	m	6	6	78	no	13.9	14.3	14.5		15.1	15.3	16.1	12	1											-1.51	-1.93	-0.3	0	0			0	0	0	0			12.4358	12.8169	12.3804
A33	m	3	3	42	no	11.8	12.1	12.6		15.5	16.5	14.6	9	3	-1.93	-2.99	0.15	-0.31	-0.76	0	0	0	0	0				1	0	0	0	0	0			0	1	11.4651	10.9674	11.6905
A34	m	6	6	78	no	12.8	12.8	12.8		16	14.8	13.1	11.6	3											0.68	1.79	-0.67	0	0			0	0	0	0			11.9133	11.6532	11.647
A35	m	4	4	54	no								11.3		-2.24	-2.64	-0.69	-0.99	-0.24	0	0	0	0	0				1	0	0	0	1	0			0	1
A36	m	6	6	78	no	14.6	10.7	14.2		13.8	14.5	14.7	13.6	1											-2.81	-1.54	-2.82	0	0			1	0	1	0		1	13.1125	10.2703	12.6385
A4	f	6	6	78	no	13	12.6	13.1		15.5	13.9	14.5	11.7	2											-2.1	-2.07	-1.06	1	0			1	0	0	0		1	11.9887	11.7708	11.8176
A5	m	6	6	78	no	12.3	13	12.4		13.4	14.3	13.8	11.9	3											-3.19	-3.11	-1.43	1	1			1	1	0	0		1	11.2509	11.5399	11.1661
A6	f	5	5	66	no	10.4	12	12.3	11.8	14	13.6	13.4	12	1											-1.05	-1.45	-0.19	0	0			0	0	0	0			10.5271	11.144	11.6483	11.5364
A7	f	2	2	30	no	8.4	13	14		10.8	12.1	12.6	9.4	3	-3.27	-3.31	-1.46	-1.77	-1.55	0	0	0	0	0				1	1	0	0	1	1			0	1	9.15612	11.5159	11.8033
A8	f	4	4	54	no	15.4	14.7	17.1		11.2	14.2	14.8	11.2	1	-1.97	-2.69	-0.3	-0.45	-0.87	0	0	0	0	0				1	0	0	0	0	0			0	1	12.7872	12.5907	11.9867
A9	f	7	7	90	no	15.6	15.3	15.5		14.7	13.9	13.9	11.9	1											-1.46	-1.89	-0.4	0	0			0	0	0	0			12.6883	12.6608	12.4506
A98	f					10.5	9.3	10.5		12.4	12.6	12.4	12.6	3																								10.7011	10.4247	10.4805
A99	f					14	13.1	14.9		6.3	5	5.7	12.6	2																								12.1222	12.1562	12.3217
B1	f	7	7	90	no	9.7	15.8	16.1	16.3	15.1	14.8	13.8	11.1	1											-2.1	-2.07	-1.1	1	0			1	0	0	0		1	11.1701	13.4127	13.4589	13.6078
B10	m	5	5	66	no	15	15.5	13.9	15	14.6	15.8	15.8	13.2	1											-1.35	-1.67	-0.38	0	0			0	0	0	0			13.0697	13.1075	12.2672	12.4166
B11	m	5	5	66	no	14.5	14	13.7		15.6	15.9	15.7	13	2											-1.35	-1.88	-0.15	0	0			0	0	0	0			12.6735	12.2984	11.4639
B12	m	3	3	42	no	14.8	15.5			15.6	13.8	13.5	10.9	2	-1.1	-1.35	-0.36	-0.49	0.04	0	0	0	0	0				0	0	0	0	0	0			0	0	13.1773	12.3443
B13	m	6	6	78	no	13.2	13.9	13.9		14.1	15.4	15.9	11.4	3											-3.29	-2.13	-2.92	1	0			1	1	1	0		1	12.124	12.5423	12.8114
B14	m	6	6	78	no	11.1	11.2	10.8		14.8	15.1	16.3	11	1											-1	-0.46	-1.12	0	0			0	0	0	0			11.4956	11.0798	11.1897
B15	m	4	4	54	no	12.1	11.6	14.4		14.1	14.4	15.3		1	-0.72	-1.74	0.65	0.56	0.47	0	0	0	0	0				0	0	0	0	0	0			0	0
B16	m	6.5	6	78	no	14	12.6	13.4		12.5	12.6	13.5	10.5	3											-1.21	-0.11	-1.86	0	0			0	0	0	0			12.32	11.8979	12.405	12.3376	12.0442	12.2861
B17	f	6	6	78	no	13.3	12.9	13.4		16.5	15.2	15.7	10	2											-2.94	-1.51	-2.99	0	0			1	0	1	0		1	12.3784	12.4808	12.2893
B18	m	5	5	66	no	8.6	12.4	13.6	12.7	15.6	14.9	15.7	10.5	2											-4.46	-4.09	-2.72	1	1			1	1	1	0		1	11.9866	12.3856	11.7775
B19	f	5	5	66	no	12.9	12.2	11.7		15.1	13.5	13.6	10.1	3											-0.75	-0.24	-0.93	0	0			0	0	0	0			11.5151	11.8278	11.8445
B2	f	5	5	66	no	15	15.4	15.7		15.5	15.2	14.3	11.9	3											-1.1	-2.16	0.43	1	0			0	0	0	0		1	12.9021	13.0196	13.3017
B20	f	3	3	42	no	12.6	12.4	12		14.8	14	13.4	8.6	2	-2.58	-3.33	-0.41	-0.73	-0.72	0	0	0	0	0				1	1	0	0	1	0			0	1	11.6734	11.1795	11.3777
B21	f	3	3	42	no	13.7	13.7	12.3		15.3	14.5	15	11.4	2	-1.39	-1.85	-0.29	-0.46	0.04	0	0	0	0	0				0	0	0	0	0	0			0	0	12.3108	12.0031	11.8711
B22	f	4	4	54	no	14.3	14	13.2		14.4	16.3	14.5	11.3	3	-1.21	-1.03	-0.86	-0.86	-0.24	0	0	0	0	0				0	0	0	0	0	0			0	0	12.9286	12.7616	11.4777	12.5047
B23	m	5	5	66	no	11.1	9.9	10.3	13.7	14.6	14.5	14.6	11.1	3											-1.91	-1.46	-1.49	0	0			0	0	0	0			10.9176	10.967	10.4935
B24	m	5	5	66	no	13.6	12.6	11.8		14.8	14.6	14	11.6	1											-2.52	-3.67	0.15	1	1			1	0	0	0		1	12.5026	12.0481	11.9833
B25	m	5	5	66	no	12.2	12.2	12.7		14.4	14.6	16.8	11.1	1											-1.8	0.02	-3.06	0	0			0	0	1	1			11.785	11.9026	10.3569
B26	f	5	5	66	no	12.8	12.1	12.4		13.7	13.9	13.6	11.2	2											-1.87	-1.15	-1.69	0	0			0	0	0	0			12.2802	11.8867	12.2056
B27	f	6	6	78	yes	11.8	12.5	10.5		15.1	14.9	12	11.1	3											-2.71	-1.7	-2.4	0	0			1	0	1	0		1	11.8355	11.9343	10.6817
B28	m	4	4	54	no	13.6	11.7	12.5	11.5	14	13.8	14.5	11.4	3	-1.77	-1.85	-0.84	-0.99	-0.94	0	0	0	0	0				0	0	0	0	0	0			0	0	12.5142	9.76726	11.2267	10.7784
B29	f	7	7	90	no	13.7	13.6	9.4		16	15.4	15.9	13.4	3											-2.55	-2.51	-1.25	1	0			1	0	0	0		1	12.6916	12.3711	10.2038
B3	f	6	6	78	no	18.6	17.2	17.8		16.9	16.2	16.1	12.8	3											-1.05	-1.32	-0.36	0	0			0	0	0	0			14.6557	13.79	13.878
B30	f	6	6	78	no	12.6	10.6	12.4		15.9	14.9	15.6	12.6	3											-3.1	-2.36	-2.21	1	0			1	1	1	0		1	12.3151	10.1346	12.0374
B31	f	3	3	42	no	11.9	12	11.6		13.3	13.4	14.3	11.9	2	-3.36	-2.96	-2	-2.26	-1.28	0	0	0	0	0				1	0	1	0	1	1			0	1	11.6393	11.3185	11.4175
B32	m	6	6	78	no	12	11.8	11.5		14.8	14.4	15	12.2	3											-2.38	-0.27	-3.67	0	0			1	0	1	1		1	12.0216	11.8277	11.9948
B33	m	4	4	54	no								13		-1.83	-1.83	-0.95	-1.11	-0.24	0	0	0	0	0				0	0	0	0	0	0			0	0
B34	m	5	5	66	no	11.8	11.1	11		15	16.3	15.7	12.5	2											-3.47	-1.77	-3.74	0	0			1	1	1	1		1	11.839	11.1023	11.7099
B35	f	3.5	3	42	no	11.5	11.4			13.2	14.4	15.2	12	3	-3.36	-2.84	-2.14	-2.39	0.04	0	0	0	0	0				1	0	1	0	1	1			0	1	10.2745	11.2733
B36	f	4	4	54	no	11.6	12.2	11.7		14	14.3	14.4	11.1	3	-1.01	-0.08	-1.49	-1.49	-0.37	0	0	0	0	0				0	0	0	0	0	0			0	0	11.8491	11.81	12.2285
B37	f	6	6	78	no								12												-5.66	-3.11	-6.05	1	1			1	1	1	1		1
B38	f	3	3	42	no	12.6	12.7	12.9		14.9	13.8	14.2	11.2	3	-1.92	-2.22	-0.67	-0.89	-0.56	0	0	0	0	0				1	0	0	0	0	0			0	1	11.943	12.2015	11.9826
B39	f	4	4	54	yes	12.1	12.1	12.1		13.9	12.5	13.1	12.1	2	-3.3	-1.91	-3.13	-3.24	-1.09	0	0	0	0	0				0	0	1	1	1	1			0	1	12.1193	12.1383	12.345
B4	m	4	4	54	no	16	16.3	17		15.9	16.4	15.5	12.2	3	-2.12	-2.76	-0.37	-0.68	-0.94	0	0	0	0	0				1	0	0	0	1	0			0	1	12.6862	13.5752	13.8787
B40	f	6	6	78	no	12.8	13.8	13.4	13.7	15.8	14.7	14.7	12.3	2											-2.34	-0.94	-2.72	0	0			1	0	1	0		1	12.0396	12.7961	12.4969	11.1728
B41	f	4	4	54	no	11.5	10.8	11.3		14	14.2	13.6	11.9	2	-1.74	-0.92	-1.78	-1.79	0.29	0	0	0	0	0				0	0	0	0	0	0			0	0	11.6049	11.6039	11.7298
B5	f	5.9	5	66	no	9.6	9.9	9.7		14.3	13.5	14.2	11.9	3											-1.01	0.07	-1.63	0	0			0	0	0	0			10.5123	10.3686	10.394
B6	f	4	4	54	no	14	14.1	13.3	13.2	16.1	13.8	15.1	12.1	2	-2.21	-2.47	-0.87	-1.02	-0.8	0	0	0	0	0				1	0	0	0	1	0			0	1	12.226	12.4738	12.2677	11.9079
B7	f	6	6	78	no	13.1	14.3	13.2		15.6	14.4	14.9	12.6	1											-1.68	-2.07	-0.48	1	0			0	0	0	0		1	11.9425	12.3322	11.9017
B8	m	6	6	78	no	14.2	13.5	14.4		13.4	14.3	13.2	11.5	3											-1.16	-0.37	-1.5	0	0			0	0	0	0			12.3217	11.979	12.734
B9	f	4.5	4	54	no	13.6	14	13.8		13.2	14.1	15.5	13.7	2	0.33	1.5	-0.85	-1.03	-0.24	0	0	0	0	0				0	0	0	0	0	0			0	0	12.4027	12.0696	12.2976
C1	f	5	5	66	no	13.3	14.2	13.6		16.1	16	15.8	12.9	2											-2.55	-2.83	-0.82	1	0			1	0	0	0		1	12.0814	12.4275	12.1087
C10	f	5	5	66	no	13.2	12.7	13.1		11.7	11.9	12.6	11.5	1											-1.52	-0.64	-1.7	0	0			0	0	0	0			12.4453	11.8785	11.8221
C11	m	5	5	66	no	13.8	13.2	14.2	13.7	13.5	13.4	12.9	12.5	2											-1.35	-3.46	1.52	1	1			0	0	0	0		1	11.9949	12.1558	12.331	11.9477
C12	f	6	6	78	no	13.9	13.3	14	13.3	11.3	11.8	12.2	12.8	2											-1.25	-2.07	0.09	1	0			0	0	0	0		1	12.068	11.6969	12.1593	12.124
C13	f	6	6	78	no	11.2	10.9	11.1		12.2	12.5	11.1	10.3	3											-1.33	-2.73	0.59	1	0			0	0	0	0		1	11.0232	11.0634	11.1263
C14	m	5	5	66	no	13.1	13.9	13.7		12.8	13.3	13.2	12.8	2											-2.23	-2.09	-1.27	1	0			1	0	0	0		1	12.1072	12.283	12.1576
C15	f	7	7	90	no	14.1	13.7	13.8		13	12	12.4	12.6	2											-2.55	-2.51	-1.25	1	0			1	0	0	0		1	12.5067	12.3547	12.2542
C16	m	7	7	90	no	12.3	12.6	12	12.4	12.6	12.6	12.5	12.4	1											-1.98	-1.93	-0.99	0	0			0	0	0	0			11.7742	11.8585	11.5753	11.5104
C17	f	6	6	78	no	13	13.1	12.9		12.7	13.2	13.9	13.8	3											-2.24	-1.7	-1.69	0	0			1	0	0	0		1	11.9769	12.0045	11.6278
C18	m	4	4	54	no
C19	m	5	5	66	no	10.8	10.9	11.2		14	10.5	11.3	12.2	2											-0.16	0.33	-0.62	0	0			0	0	0	0			11.0632	11.1892	11.0981
C2	m	7	7	90	no	13.9	14.3	14		15.4	14.3	14	12	2											-2.39	-2.66	-0.73	1	0			1	0	0	0		1	12.5841	12.2743	12.7052
C20	m	3	3	42	no								10.3
C21	f	7	7	90	no	11.5	12			15	14.3	14	11.1	3											-1.85	-2.69	-0.14	1	0			0	0	0	0		1	11.8704	12.2057
C22	f	5	5	66	no	14.5	15.4			14.7	14.5	15.2	13	3											-0.42	-0.95	0.21	0	0			0	0	0	0			13.0398	13.2787
C23	f	3	3	42	no	13.4	13.4			14.8	13.9	14.8	13.1	2	-2.06	-2.86	-0.19	-0.48	-0.72	0	0	0	0	0				1	0	0	0	1	0			0	1	11.7911	11.8513
C24	m	5	5	66	no	10.9	10.7	10.9		13.2	13.2	12.4	11.1												-2.29	-1.03	-2.64	0	0			1	0	1	0		1
C25	m	3	3	42	no	13.3	13.5	12.6		13	13.1		11.5	2	-2.95	-3.74	-0.52	-1.08	-1.63	0	0	0	0	0				1	1	0	0	1	0			0	1	11.9661	12.007	11.939
C26	m	3	3	42	no	12.9	12.7			12.1	12.4	13.4	11	3	-3.17	-2.61	-2.21	-2.65	-2.19	0	0	0	0	0				1	0	1	0	1	1			0	1	11.8415	11.918
C27	f	5	5	66	no	13.5	13.5	13.9		13.8	13.9	14.3	11.5	2											-1.28	-0.95	-1.02	0	0			0	0	0	0			12.3993	12.1633	12.1885
C28	f	4	4	54	yes	15.1	15.3	16		14.3	14.1	14.6	11.6	3	-1.68	-1.36	-1.24	-1.27	-1.02	0	0	0	0	0				0	0	0	0	0	0			0	0	12.9838	12.8829	13.2986	12.0991
C29	f	4	4	54	yes	15	14.8	14.8		12.8	14.1	13.3	12.7	2	-2.33	-2.16	-1.37	-1.49	-1.71	0	0	0	0	0				1	0	0	0	1	0			0	1	12.7851	12.5911
C3	m	5	5	66	yes	14.5	14.6	14.4		12	12.4	11.1	12.3	3											-1.16	-1.14	-0.66	0	0			0	0	0	0			12.6249	12.5351	12.6835
C30	m	5	5	66	no	11.3	11.9			13.1	14.1	14.7	13.2	3											-3.82	-3.25	-2.54	1	1			1	1	1	0		1	11.0647	11.4739
C31	m	4	4	54	no	12.6	10.8			17.5	16.5	15.9	10.4	1	-4.46	-5.7	-0.77	-1.67	-1.87	0	0	0	0	0				1	1	0	0	1	1			0	1	11.4321	10.5234
C32	f	3	3	42	no	12.6	13.3			14.1	13.4	14.3	13.1	1	-1.08	-1.36	-0.33	-0.44	-1.53	0	0	0	0	0				0	0	0	0	0	0			0	0	11.1846	11.4876
C33	f	4	4	54	no					14.3	14.1	14.1	11.8		-1.05	-0.26	-1.39	-1.39	-0.31	0	0	0	0	0				0	0	0	0	0	0			0	0
C34	f	4	4	54	no	11	12			14	13.4		11.3	3	-1.74	-2.47	-0.21	-0.32	-0.87	0	0	0	0	0				1	0	0	0	0	0			0	1	10.9323	11.8825	11.5577
C35	f	3	3	42	no	13.5	14.4			14.1	14.8		12	2	-3.58	-4.56	-0.5	-0.96	-2.24	0	0	0	0	0				1	1	0	0	1	1			0	1	12.1196	12.8722
C36	m	5	5	66	no	12.3	12.4	12.5		14.3	13.8	13.8	12.1	3											-2.88	-4.09	0.14	1	1			1	0	0	0		1	11.7013	11.6849	11.5606
C37	f	3	3	42	no	12.6	11.8	11.6		13.5	14	13.9	10.4	1	-1.26	-0.99	-0.98	-1.02	-0.72	0	0	0	0	0				0	0	0	0	0	0			0	0	11.4163	11.2715	11.1328
C38	m	5	5	66	no	13.6	13.3			14.5	14.7	14.6	11	3											-2.52	-3.04	-0.59	1	1			1	0	0	0		1	12.2624	11.8259
C39	f	4	4	54	no	12.8	13.4	12.4		13.8	12.9	11.9	11.1	1	-0.81	-1.8	0.45	0.46	-0.17	0	0	0	0	0				0	0	0	0	0	0			0	0	12.2589	12.0182	11.5955
C4	f	6	6	78	yes	13.2	12.5	12.7		15.6	15.6	16.1	12.5	2											-0.79	-0.09	-1.15	0	0			0	0	0	0			11.7344	11.7838	11.9995
C40	m	3.5	3	42	no	14	15			14.8	13.2	14.8	12.2	1	-0.68	-0.72	-0.37	-0.39	-0.68	0	0	0	0	0				0	0	0	0	0	0			0	0	12.7942	12.7377
C5	f	3.5	3	42	no	14	13.9	14.4		13	13.6	13.2	13.1	2	-0.73	-1.36	0.18	0.07	0.18	0	0	0	0	0				0	0	0	0	0	0			0	0	12.0728	12.2955	12.1521
C6	f	6	6	78	no	14.8	14.5	13.9	14.3	12.8	12.8	12.7	14.5	2											-1.5	-1.03	-1.29	0	0			0	0	0	0			12.5576	13.2715	13.1071	13.2301
C7	f	5	5	66	no	13.2	12.6	13		12.1	13.3	13.3	13	3											-1.33	-1.45	-0.58	0	0			0	0	0	0			11.9694	11.9878	12.1086
C8	m	6	6	78	no	13.6	13.3	13.9		11.9	12.3	12.1	11.6	3											-3.08	-2.72	-1.75	1	0			1	1	0	0		1	11.783	10.5123	12.1405
C9	m	5	5	66	yes	12.1	12.4	12		10.3	10.5	11.3	12	3											-1.35	-0.4	-1.79	0	0			0	0	0	0			12.0896	11.8965	12.0338
D1	f	3.5	3	42	no	12.4	12.6	12.4		11.7	12.3	12	13	3	-1.65	-0.5	-2.08	-2	-2.24	0	0	0	0	0				0	0	0	0	0	0			0	0	11.003	10.9494	11.1253
D10	m	5	5	66	no	14.2	14	12.5		13.4	13.8	13.2	10.4	1											-2.18	-1.56	-1.81	0	0			1	0	0	0		1	12.2829	12.3257	11.5575
D11	m	5	5	66	no	13.5	13.2	13.4		13.1	12.6	13.3	11	1											-1.96	-3.14	0.34	1	1			0	0	0	0		1	12.0739	12.0204	12.1525
D12	f	3	3	42	no	13.6	13.7	14		14.8	14.4	14.2	9.3	1	-0.84	-2.22	0.86	0.64	0.18	0	0	0	0	0				1	0	0	0	0	0			0	1	11.9415	11.9569	11.9631
D13	m	3.5	3	42	no	12.8	11.8	13.3	13	15.4	16.3	16.6	7.5	2	-2.14	-3.11	-0.02	-0.5	0.04	0	0	0	0	0				1	1	0	0	1	0			0	1	11.6154	11.4849	11.819	11.7528
D14	m	3.5	3	42	no	16.9	15.7			14.4	14.8	15.8	12		0.53	-0.59	1.35	1.33	1.47	0	0	0	0	0				0	0	0	0	0	0			0	0	13.3758	12.7679
D15	f	3	3	42	no	13.7	13.8	14		13.6	15	14.7	11.9	3	-1.72	-2.47	-0.12	-0.37	-0.72	0	0	0	0	0				1	0	0	0	0	0			0	1	11.8396	11.873	12.1619
D16	f	3	3	42	no	12.4	12	12.1		13.5	14.5	13.8	9.8	1	-0.84	-1.12	-0.23	-0.3	-0.49	0	0	0	0	0				0	0	0	0	0	0			0	0	11.719	11.327	11.152
D17	f	3.5	3	42	no	13.3	13.6	13.5		16.5	17.7	17.2	11.2		-0.62	-1.61	0.58	0.44	-0.41	0	0	0	0	0				0	0	0	0	0	0			0	0
D18	m	3	3	42	no	14.9	15.5	15.2		17	17	16.2	11.2		0.48	-1.05	1.73	1.64	0.27	0	0	0	0	0				0	0	0	0	0	0			0	0	11.7612	12.9564	13.086
D19	f	3	3	42	no	17.2	13.7	13.4		15.7	13.2	13.3	12.4		-2.35	-2.27	-1.25	-1.45	-3.18	0	0	0	0	0				1	0	0	0	1	0			1	1
D2	f	4	4	54	no	12.7	12.6	12.6		12.6	12.8	13.3	12.5	3	-1.21	-0.92	-0.97	-0.97	-1.63	0	0	0	0	0				0	0	0	0	0	0			0	0	11.5358	11.5289	11.6165
D20	m	5	5	66	no	12.8	12.6			16	16.1	15.3	13.2												-1.91	-1.29	-1.69	0	0			0	0	0	0
D21	m	5	5	66	no	13.9	13.3	13.9		14.5			12.6												-0.2	1.39	-1.78	0	0			0	0	0	0
D22	m	4	4	54	no	10.9	11.5	11.8		14	16.1	15.9	10.6		-1.66	-1.47	-1.08	-1.19	-1.78	0	0	0	0	0				0	0	0	0	0	0			0	0
D23	m	4	4	54	no	13.6	13.4	13.8		16	15.9	14.8	10.5		-0.96	-2.08	0.63	0.5	-0.24	0	0	0	0	0				1	0	0	0	0	0			0	1	12.213	11.8142	12.5169
D24	f	4	4	54	no	13	11.5			15.2	14.1		11.8		-2.08	-3.15	0.02	-0.19	-1.09	0	0	0	0	0				1	1	0	0	1	0			0	1
D25	m	5	5	66	no	14.2	12.7	13.4		16.1	15.3	16.1													-1.85	-1.67	-1.17	0	0			0	0	0	0
D26	f	3	3	42	no										-1.85	-2.59	-0.18	-0.44	-0.72	0	0	0	0	0				1	0	0	0	0	0			0	1
D27	f	3	3	42	no	14.1	14.1	13.8		17.2	17.4	17.7	12		0.26	0.73	-0.31	-0.22	0.04	0	0	0	0	0				0	0	0	0	0	0			0	0
D28	f	4	4	54	no	11.8	10.9	10.9		15.9	15.5	15.5	10.4		-1.63	-1.58	-0.94	-0.97	-1.02	0	0	0	0	0				0	0	0	0	0	0			0	0
D29	f	3.5	3	42	no	12.4	12.5	12.9		14.9	16.6	15.5	11.6		-0.24	-0.38	-0.04	-0.03	0.04	0	0	0	0	0				0	0	0	0	0	0			0	0
D3	f	4	4	54	no	11.8	11.5	11.8		12.3	12.5	13	12.8	2	-1.01	0.62	-2.18	-2.23	-2.45	0	0	0	0	0				0	0	1	0	0	0			0	1	11.3136	11.0328	10.912
D30	f	3	3	42	no	13.4	12.6			15.6	12.5		11.4		-0.35	-0.99	0.38	0.32	-0.56	0	0	0	0	0				0	0	0	0	0	0			0	0
D31	m	5	5	66	no	11.5	12	12		15.3	16.6	13	13.9												-0.12	-1.14	0.9	0	0			0	0	0	0
D32	f	4	4	54	no	14.2	14.9	14.6		15	14.9	16.8	12.6		-2.27	-2.69	-0.72	-0.9	-2.03	0	0	0	0	0				1	0	0	0	1	0			0	1
D33	f	3.5	3	42	no	12	11.9			16.3	15.9	16.3	11.4		0.01	-1.29	1.18	1.08		0	0	0	0					0	0	0	0	0	0				0
D34	m	5.5	5	66	no					15.8	16.7	17.3	12.3												-1.65	-2.09	-0.37	1	0			0	0	0	0		1
D35	m	3.5	3	42	no								8.5		-2	-3.24	0.33	-0.17	-0.76	0	0	0	0	0				1	1	0	0	0	0			0	1
D36	f	4	4	54	no	13.3	12.7			15.4	15.4	16.5	11.8		-1.8	-3.21	0.48	0.3	-1.09	0	0	0	0	0				1	1	0	0	0	0			0	1
D37	f	4	4	54	no	11.5	11.6	11.7		16.7	17.2	15.4	13.2		-0.81	-0.92	-0.39	-0.37	-1.02	0	0	0	0	0				0	0	0	0	0	0			0	0
D38	f	3	3	42	no					14.5	13.7	13.5	10.1		-1.58	-1.98	-0.44	-0.63	-0.64	0	0	0	0	0				0	0	0	0	0	0			0	0
D39	m	3	3	42	no					14.7	13.7	13.1	11		-2.65	-3.37	-0.5	-1.02	-1.63	0	0	0	0	0				1	1	0	0	1	0			0	1
D4	m	3	3	42	no	12.2	12.4	12.8		12.9	12.8	12.7	10.8	1	-1.28	-0.21	-1.83	-1.76	-1.63	0	0	0	0	0				0	0	0	0	0	0			0	0	11.5984	11.6303	11.7479
D40	m	4	4	54	no	13.2	12.8			13.7	15.5	14.3	12.4		0.15	-0.15	0.38	0.36	-0.24	0	0	0	0	0				0	0	0	0	0	0			0	0
D5	m	3	3	42	no	14.8	13.7	13.7		13	12.8	12.8	9.8	1	-0.08	0.04	-0.2	-0.13	-0.76	0	0	0	0	0				0	0	0	0	0	0			0	0	12.439	11.9613	12.1374
D6	f	4	4	54	no	13	13	12.9		13	13	13.1	9.9	1	-0.27	0.4	-0.81	-0.85	-0.94	0	0	0	0	0				0	0	0	0	0	0			0	0	11.7471	11.6821	11.8796
D7	m	4	4	54	no	11.7	12	11.7		12.4	13	11.6	11.8	2	-0.96	0.07	-1.62	-1.59	-0.02	0	0	0	0	0				0	0	0	0	0	0			0	0	11.4557	11.8548	11.4647
D8	m	3	3	42	no	13.9	13.8	12.9		14.1	14.9	14.5	11.6	1	-1.35	-2.36	0.34	0	-0.76	0	0	0	0	0				1	0	0	0	0	0			0	1	12.1461	12.027	11.195
D9	m	3	3	42	no	13.9	13.1	13.4		13.6	13.6	14.1	10.6		-3.69	-4.88	-0.39	-1.17	-2.39	0	0	0	0	0				1	1	0	0	1	1			0	1	11.9999	11.2742	11.4461
E1	f	3	3	42	no	15	14.7	13.6		11	10.2	10.6	11.7	2	-0.79	-1.31	0.05	-0.05	-1.37	0	0	0	0	0				0	0	0	0	0	0			0	0	12.7348	12.093
E10	f	5	5	66	yes	14.9	13.9	14		12.2	12.5	12.4	14.6	1											-0.19	1.65	-1.87	0	0			0	0	0	0			12.4376	12.1561	12.2253
E11	f	3	3	42	no	13.5	13.4	13.5		13.5	13.3	13.9	10.9	2	-0.67	-0.75	-0.34	-0.36	-0.72	0	0	0	0	0				0	0	0	0	0	0			0	0	12.0879	12.1969	12.4992
E12	m	5	5	66	no	14.3	14.8	14.7		11.9	11.6	11.4	13.7	3											-0.49	-0.09	-0.72	0	0			0	0	0	0			12.2805	12.3791	12.5541
E13	f	5.4	5	66	yes	14.4	14.5	14		11.3	13	12.3	10.6	1											0.1	-0.12	0.21	0	0			0	0	0	0			12.0796	12.0768	12.233
E14	f	5.3	5	66	no	6.5	5.6	6.8		9.3	7.3	8.3	12.3	3											-0.83	-0.83	-0.48	0	0			0	0	0	0
E15	f	4	4	54	no	4	4.2	4.5		7.8	8.3	8	11.4	3	-2.39	-3.72	0.2	-0.07	-1.09	0	0	0	0	0				1	1	0	0	1	0			0	1
E16	m	3	3	42	no	12.5	12.2	13.3		13.5	12.2	11.3	11.6	2	-3.39	-4.12	-0.8	-1.41	-1.54	0	0	0	0	0				1	1	0	0	1	1			0	1	11.5525	11.437	11.8741
E17	m	4	4	54	no	14.4	13.1	12.8	13.2	12.2	12.5	11.4	13.3	2	-0.34	0.21	-0.74	-0.74	-0.86	0	0	0	0	0				0	0	0	0	0	0			0	0	12.8227	12.0829	11.8164	12.124
E18	f	6	6	78	no	14	14.4	14.2		12.6	11.8	13.1	12.5	2											-0.9	-0.43	-0.99	0	0			0	0	0	0			12.474	12.5868	12.4978
E19	m	4	4	54	no	12.7	12.9	12.7		11.8	11.2	12.6	11.5	1	-1.12	-1.24	-0.48	-0.55	-0.78	0	0	0	0	0				0	0	0	0	0	0			0	0	11.8992	11.9062	11.9742
E2	f	5	5	66	yes	13.5	13.3	14.1		11.5	10.8	11	12.5	2											-0.66	-0.66	-0.39	0	0			0	0	0	0			11.8239	12.6919
E20	m	3	3	42	no	14.6	15.1	14		12.2	11.3	11.3	11.6	1	-1.6	-2.76	0.39	-0.03	0.04	0	0	0	0	0				1	0	0	0	0	0			0	1	12.1555	12.4026	12.0364
E21	f	5	5	66	yes	13.7	13.5	13.4		14	13.4	13.4	12.9	1											-2.73	-2.06	-1.94	1	0			1	0	0	0		1	12.2455	12.1187	12.1576
E22	m	3.1	3	42	no	12.6	13.5	13.2		13.1	12.4	12.8	10.7	1	-2.14	-2.23	-1.01	-1.35	0.19	0	0	0	0	0				1	0	0	0	1	0			0	1	11.5471	12.051	11.7878
E23	m	4	4	54	no	13.5	12.9	13.3		11	11.2	10.9	12.8	3	0.07	-0.7	0.78	0.75	-0.09	0	0	0	0	0				0	0	0	0	0	0			0	0	11.8139	11.6121	12.0371
E24	m	5	5	66	no	13.6	12.4	12.7		11.7	10.7	11.1	12.2	3											-0.83	-0.93	-0.38	0	0			0	0	0	0			12.1115	11.5912	11.5479
E25	f	5	5	66	yes	11.8	12.6	12.4	13.1	10.8	10.8	10.7	10.6	2											-1.98	-0.99	-2.04	0	0			0	0	1	0			11.1584	11.5891	11.7395	11.9363
E26	m	4.5	4	54	no	10.3	10.4	11.1	10.2	10.7	10.7	10.6	12.5	3	-2.12	-0.31	-3.11	-3.06	-1.02	0	0	0	0	0				0	0	1	1	1	0			0	1	10.9587	11.0067	11.4507	10.817
E27	f	7	7	90	no	14.1	13.4	13.6		14.3	14.8	14.6	12.1	2											-2.23	-3.86	0.52	1	1			1	0	0	0		1	12.2938	12.082	11.9006
E28	m	4	4	54	no	13.2	11.3	13		14.2	14.6	15.6	11.3		-1.02	-2.8	1.31	1.1	-1.02	0	0	0	0	0				1	0	0	0	0	0			0	1	11.5753	11.1301	11.4704
E29	m	5	5	66	yes	13	12.9	13.2		13.3	13.4	13.3	12.3	2											-0.83	-0.3	-1.06	0	0			0	0	0	0			12.0832	12.0119	11.9467
E3	f	4	4	54	yes	14.6	14.9	14.3		12.7	12.5	11.3	12.8	1	-0.91	-2.13	0.63	0.62	-0.31	0	0	0	0	0				1	0	0	0	0	0			0	1	12.4008	12.484	12.3679
E30	m	5	5	66	no	13.2	14.2	14.1		13	13.9	13.5	11.9	3											-1.4	0.44	-2.84	0	0			0	0	1	0			12.488	12.4442	12.5059
E31	f	4	4	54	no	12.4	12.9	12.6		13.5	14	14	11.1	2	-0.15	0.73	-0.91	-0.99	-0.24	0	0	0	0	0				0	0	0	0	0	0			0	0	11.7595	11.85	11.8566
E32	f	4.5	4	54	no	14.8	14.6	14.8		14	12.5	13.5	12.4	2	-0.77	-0.68	-0.55	-0.53	-0.87	0	0	0	0	0				0	0	0	0	0	0			0	0	12.6063	12.7009	12.1564
E33	m	3	3	42	no	11.4	11.9	11.5		13.4	13.9	13.5		2	-1.6	-2.84	0.48	0.05	0.04	0	0	0	0	0				1	0	0	0	0	0			0	1
E34	m	5	5	66	yes	13.5	14.7	14.2		12.3	12.2	12.5	13	1											-1.7	-1.56	-1.04	0	0			0	0	0	0			12.0768	12.2823	12.0905
E35	f	4.8	4	54	no	12.1	11.7	11.9		11.7	11.6	11	11.9	2	-0.11	-0.28	0.07	0.1	-0.31	0	0	0	0	0				0	0	0	0	0	0			0	0	11.4817	11.756	11.2971
E36	f	4	4	54	no	15.7	15.2	16.3		12.3	10.6	11.2	12.3	2	-2.03	-3.08	0.03	-0.16	-0.87	0	0	0	0	0				1	1	0	0	1	0			0	1	12.8855	12.886	13.5795
E37	m	3.5	3	42	no	14.7	15.2	14.5		12.4	11.4	10.8	11.3	1	-0.13	-0.19	-0.05	-0.01	-1.54	0	0	0	0	0				0	0	0	0	0	0			0	0	12.5122	12.8976	12.4868
E38	m	5.11	5	66	no	15.6	17.3	17.5		9.3	12	10.7	12.9	1											0.74	1.83	-0.64	0	0			0	0	0	0			13.0585	13.6733	13.9896
E39	m	4	4	54	no	14.6	14.7	13.5		12.8	12	11.9	12.7	1	-2.88	-2.53	-1.81	-2.13	-1.87	0	0	0	0	0				1	0	1	0	1	0			0	1	12.9689	12.9605	11.9185
E4	f	4	4	54	no	14.7	14.8	14.2		10.9	10.4	10.3	11.9	1	-1.63	-1.23	-1.3	-1.31	-1.79	0	0	0	0	0				0	0	0	0	0	0			0	0	12.3327	12.5824	12.0706
E40	f	4	4	54	yes	15.1	13	13.3		11.4	10.9	11.2	12.6	3	-0.91	-0.35	-1.08	-1.08	-1.17	0	0	0	0	0				0	0	0	0	0	0			0	0	12.7363	11.9764	11.9451
E5	f	4	4	54	no	13.8	13.7	13.4		11.3	12.2	10.6	12.1	3	-0.36	-0.02	-0.55	-0.56	-0.37	0	0	0	0	0				0	0	0	0	0	0			0	0	12.1495	12.2838	11.7867
E6	m	5.4	5	66	no	12.7	12.7	12.8		11.6	11.3	11.9	13	1											-0.83	-0.13	-1.24	0	0			0	0	0	0			11.862	11.9198	11.7931
E7	f	5.6	5	66	no	10.4	10.3	10.3		7.5	7.1	6.5	11.9	3											-0.83	-0.14	-1.16	0	0			0	0	0	0			11.1708	10.8765	11.0357
E8	f	4	4	54	no	14.1	13.5	14.1		11.2	11.7	11.3	13.6	1	-0.67	-0.19	-0.87	-0.87	-0.24	0	0	0	0	0				0	0	0	0	0	0			0	0	12.2853	12.1222	12.2987
E9	m	5	5	66	no	12.9	13	12.9		9.1	9.9	11.1	12.6	1											-1.25	-0.93	-1.04	0	0			0	0	0	0			11.9396	11.896	12.0843

## Sheet: labels
Variable name	Variable label
IDnumber	ID number
gender	gender
age_decimal	Original age variable, with months as decimal point
age_years	Modified age variable, months rounded down to full years
age_months	Age in months, calculated as (age in years *12) + 6
Uniform	Uniform
HbiPhone1	Hb App Iphone 1
HbiPhone2	Hb App Iphone 2
HbiPhone3	Hb App Iphone 3
HbiPhone4	Hb App Iphone 4
HbTablet1	Hb App Tablet 1
HbTablet2	Hb App Tablet 2
HbTablet3	Hb App Tablet 3
HbHemocue	Hb HemoCue
nail_category	Nail category 1=good, 2=medium, 3=poor according to iPhone pictures
_zwei	Weight-for-age z-score
_zlen	Length/height-for-age z-score
_zbmi	BMI-for-age z-score
_zwfl	Weight-for-length/height z-score
_zac	Arm circumference-for-age z-score
_fwfl	=1 if (zwfl < -5 | _zwfl >5)
_flen	=1 if (zlen < -6 | _zlen >6)
_fwei	=1 if (zwei < -6 | _zwei >6)
_fbmi	=1 if (zbmi < -5 | _zbmi >5)
_fac	=1 if (zac < -5 | _zac >5)
_zwfa	Weight-for-age z-score (above 60 months)
_zhfa	Height-for-age z-score (above 60 months)
_zbfa	BMI-for-age z-score (above 60 months)
stunting	The childrens height for age is more than 2 standard deviations from the reference median
severe_stunting	The childrens height for age is more than 3 standard deviations from the reference median
wasting	The childrens weight for height is more than 2 standard deviations from the reference median
severe_wasting	The childrens weight for height is more than 3 standard deviations from the reference median
underweight	The childrens weight for age is more than 2 standard deviations from the reference median
severe_underweight	The childrens weight for age is more than 3 standard deviations from the reference median
thinness	The childrens BMI for age is more than 2 standard deviations from the reference median
severe_thinness	The childrens BMI for age is more than 3 standard deviations from the reference median
MUAC_nut	Acute malnutrition based on MUAC for children <60 months: normal (>=12.5)=0, malnutrition (<12.5)=1
CIAF	Composite index of anthropometric failure, 1 if stunted/wasted/underweight
App1	Hb value of retrained App, based on first picture
App2	Hb value of retrained App, based on second picture
App3	Hb value of retrained App, based on third picture
App4	Hb value of retrained App, based on fourth picture
App5	Hb value of retrained App, based on fifth picture
App6	Hb value of retrained App, based on sixth picture
