# Supplementary material for: Smartphone-based point-of-care anemia screening in rural Bihar in India
Source: Commun Med (Lond). 2023 Mar 22;3:38. doi: 10.1038/s43856-023-00267-z (PMC10033918; doi:10.1038/s43856-023-00267-z)
Supplement: Supplementary file 5 — Supplementary Data 3 [file 43856_2023_267_MOESM5_ESM.do]

***** Validation of Anemia Smartphone App
***** Data analysis - Clinic-based sample (Lab)

***** Author: Verena Haggenmüller
***** adapted January 2023 by Lisa Bogler

/*
Input: Clean data of clinic-based sample (Lab)

Activities: 
- Data analysis for paper

Output: 
- Graphs 

*/

*** Set paths 
global user ""
global inputpath "$user"
global results "$user/Results"


*** Data analysis

import excel using "$inputpath/Supplementary Data 1.xlsx", sheet("clinic-based") firstrow clear


** Create variables

// mean of HbiPhone values (right, left or both)
egen mean5 = rowmean (HbiPhone1_r HbiPhone2_r HbiPhone3_r HbiPhone4_r HbiPhone5_r HbiPhone1_l HbiPhone2_l HbiPhone3_l HbiPhone4_l HbiPhone5_l)
label var mean5 "Mean of HbiPhone values, right/left/both"


// diff25 = Differenz HbiPhone_insg - HbLab
gen diff25 = HbiPhone_insg-HbLab
label var diff25 "Differenz HbiPhone_insg - HbLab"


// diff25abs = |Differenz HbiPhone_insg - HbLab|
gen diff25abs = abs(diff25)
label var diff25abs "|Differenz HbiPhone_insg - HbLab|"


// diff26 = Differenz mean5 - HbLab
gen diff26 = mean5-HbLab
label var diff26 "mean5 - HbLab"


// diff26abs = |Differenz mean5 - HbLab|
gen diff26abs = abs(diff26)
label var diff26abs "|Differenz mean5 - HbLab|"


// diff27 = Differenz HbHemocue - HbLab
gen diff27 = HbHemocue-HbLab
label var diff27 "Differenz HbHemocue - HbLab"


// diff27abs = |Differenz HbHemocue - HbLab|
gen diff27abs = abs(diff27)
label var diff27abs "|Differenz HbHemocue - HbLab|"


// Anemia: mild, moderate, severe
// Anemia according to blood test
gen total_anemia = 0
replace total_anemia = 1 if gender=="m" & HbLab<13 & age>=15
replace total_anemia = 1 if gender=="f" & HbLab<12 & age>=15
replace total_anemia = 1 if age<=14 & age>=12 & HbLab<12
replace total_anemia = 1 if age<=11 & age>=5 & HbLab<11.5
label var total_anemia "no anemia = 0, any kind of anemia = 1, blood test"

gen anemia_mild = 0
replace anemia_mild = 1 if gender=="m" & HbLab<13 & HbLab>=11 & age>=15
replace anemia_mild = 1 if gender=="f" & HbLab<12 & HbLab>=11 & age>=15
replace anemia_mild = 1 if age<=14 & age>=12 & HbLab<12 & HbLab>=11
replace anemia_mild = 1 if age<=11 & age>=5 & HbLab<11.5 & HbLab>=11
label var anemia_mild "anemia m:11-13, f:11-12, children:11-11.5 or 12, blood test"

gen anemia_mod = 0
replace anemia_mod = 1 if gender=="m" & HbLab<11 & HbLab>=8 & age>=15
replace anemia_mod = 1 if gender=="f" & HbLab<11 & HbLab>=8 & age>=15
replace anemia_mod = 1 if age<=14 & age>=12 & HbLab<11 & HbLab>=8
replace anemia_mod = 1 if age<=11 & age>=5 & HbLab<11 & HbLab>=8
label var anemia_mod "anemia m:8-11, f:8-11, children:8-11, blood test"

gen anemia_sev = 0
replace anemia_sev = 1 if gender=="m" & HbLab<8 & age>=15
replace anemia_sev = 1 if gender=="f" & HbLab<8 & age>=15
replace anemia_sev = 1 if age<=14 & age>=12 & HbLab<8
replace anemia_sev = 1 if age<=11 & age>=5 & HbLab<8
label var anemia_sev "anemia m:<8, f:<8, children:<8"

// Anemia according to App
gen anemia_app3 = 0
replace anemia_app3 = 1 if gender=="m" & HbiPhone_insg<13 & age>=15
replace anemia_app3 = 1 if gender=="f" & HbiPhone_insg<12 & age>=15
replace anemia_app3 = 1 if age<=14 & age>=12 & HbiPhone_insg<12
replace anemia_app3 = 1 if age<=11 & age>=5 & HbiPhone_insg<11.5
label var anemia_app3 "no anemia = 0, any kind of anemia = 1 according to App values of iPhone - HbiPhone_insg"

// Anemia according to HemoCue
gen anemia_hemocue = .
replace anemia_hemocue = 1 if gender=="m" & HbHemocue<13 & HbHemocue!=. & age>=15
replace anemia_hemocue = 1 if gender=="f" & HbHemocue<12 & HbHemocue!=. & age>=15
replace anemia_hemocue = 1 if age<=14 & age>=12 & HbHemocue<12 & HbHemocue!=.
replace anemia_hemocue = 1 if age<=11 & age>=5 & HbHemocue<11.5 & HbHemocue!=.
replace anemia_hemocue = 0 if gender=="m" & HbHemocue>=13 & HbHemocue!=. & age>=15
replace anemia_hemocue = 0 if gender=="f" & HbHemocue>=12 & HbHemocue!=. & age>=15
replace anemia_hemocue = 0 if age<=14 & age>=12 & HbHemocue>=12 & HbHemocue!=.
replace anemia_hemocue = 0 if age<=11 & age>=5 & HbHemocue>=11.5 & HbHemocue!=.
label var anemia_hemocue "no anemia = 0, any kind of anemia = 1 (Hemocue)"

// Anemia according to mean of App values
gen anemia_app_mean = .
replace anemia_app_mean = 1 if gender=="m" & mean5<13 & mean5!=. & age>=15
replace anemia_app_mean = 1 if gender=="f" & mean5<12 & mean5!=. & age>=15
replace anemia_app_mean = 1 if age<=14 & age>=12 & mean5<12 & mean5!=.
replace anemia_app_mean = 1 if age<=11 & age>=5 & mean5<11.5 & mean5!=.
replace anemia_app_mean = 0 if gender=="m" & mean5>=13 & mean5!=. & age>=15
replace anemia_app_mean = 0 if gender=="f" & mean5>=12 & mean5!=. & age>=15
replace anemia_app_mean = 0 if age<=14 & age>=12 & mean5>=12 & mean5!=.
replace anemia_app_mean = 0 if age<=11 & age>=5 & mean5>=11.5 & mean5!=. 
label var anemia_app_mean "no anemia = 0, any kind of anemia = 1 (mean5)"

// Anemia according to blood test for sensitivity analysis
gen anemia_men = .
replace anemia_men = 1 if gender=="m" & HbLab<13 & age>14
replace anemia_men = 0 if gender=="m" & HbLab>=13 & age>14
label var anemia_men "0 no anemia, 1 anemia, for men>14 years"

gen anemia_women = .
replace anemia_women = 1 if gender=="f" & HbLab<12 & age>14
replace anemia_women = 0 if gender=="f" & HbLab>=12 & age>14
label var anemia_women "0 no anemia, 1 anemia, for women>14 years"

gen reverse_anemia_men = 1 - anemia_men
gen reverse_anemia_women = 1 - anemia_women


** Checking sample size - Supplementary Figure 1

count
// Total n=275 
count if HbiPhone_insg==.
count if HbLab==.
count if HbiPhone_insg!=. & HbLab!=.
// n=272 for final analysis
count if HbiPhone_insg!=. & HbLab!=. & nail_category!=.
count if HbiPhone_insg!=. & HbLab!=. & nail_category==1
count if HbiPhone_insg!=. & HbLab!=. & nail_category==2
count if HbiPhone_insg!=. & HbLab!=. & nail_category==3
count if HbiPhone_insg!=. & HbLab!=. & nail_category==4

// 1 HbLab missing (ID 252), 2 HbApp missing (ID 8 und 17)-> exclude from analysis 
drop if ID==252 | ID==8 | ID==17


** Checking distributions

// Histogramm

hist age, normal
hist HbLab , normal
hist HbHemocue, normal
hist HbiPhone_insg , normal
hist HbiPhone_insg if (nail_category==1 | nail_category==2), normal
hist mean5 , normal

// Q-Q-Plot

qnorm age
qnorm HbLab 
qnorm HbHemocue
qnorm HbiPhone_insg 

// Shapiro-Wilk-Test

swilk age
swilk HbLab 
swilk HbHemocue
swilk HbiPhone_insg 


** Table 1: Patients' characteristics (age, veg, anemia) **

tab gender 

sum age , detail
sum age if gender=="f", detail
sum age if gender=="m", detail

tab vegetarian 
tab vegetarian if gender=="f"
tab vegetarian if gender=="m"

tab total_anemia 					// 123
tab total_anemia if gender=="m"
tab total_anemia if gender=="f"

tab anemia_mild 					// 80
tab anemia_mild if gender=="m"		// 43
tab anemia_mild if gender=="f"		// 37

tab anemia_mod 						// 38
tab anemia_mod if gender=="m"		// 6
tab anemia_mod if gender=="f"		// 32


tab anemia_sev 						// 5
tab anemia_sev if gender=="m"		// 2
tab anemia_sev if gender=="f"		// 3


** Descriptive statistics of hemoglobin measurements - Supplementary Table 2, panel a 

sum HbLab 
sum HbLab , detail

sum HbiPhone_insg 
sum HbiPhone_insg , detail

correlate HbiPhone_insg HbLab 

pwcorr HbiPhone_insg HbLab , sig star(.05)

ttest HbiPhone_insg == HbLab 

// nail categories 1 and 2

sum HbLab if (nail_category==1 | nail_category==2), detail

sum HbiPhone_insg if (nail_category==1 | nail_category==2), detail

correlate HbiPhone_insg HbLab if (nail_category==1 | nail_category==2)

pwcorr HbiPhone_insg HbLab if (nail_category==1 | nail_category==2), sig star(.05)

ttest HbiPhone_insg == HbLab if (nail_category==1 | nail_category==2)


// Side note: Descriptive statistics of HemoCue and mean across App values

sum HbHemocue, detail

sum HbLab if HbHemocue!=., detail

sum mean5 if (HbiPhone2_r!=. | HbiPhone2_l!=.), detail

sum HbLab if mean5!=. & (HbiPhone2_r!=. | HbiPhone2_l!=.), detail


** Scatterplot: Figure 2, panel a

scatter HbiPhone_insg HbLab , xlabel(5(5)20) ylabel(5(5)20) ytitle("Hb App (g/dl)") xtitle("Hb Laboratory (g/dl)") graphregion(color(white)) legend(off) || line HbLab HbLab, sort
graph export "$results/scatter_lab.png", replace
graph export "$results/scatter_lab.eps", replace
count if HbiPhone_insg!=. & HbLab!=.


** Scatterplot - nail categories 1 and 2 - Supplementary Figure 4, panel a

scatter HbiPhone_insg HbLab if (nail_category==1 | nail_category==2), xlabel(5(5)20) ylabel(5(5)20) ytitle("Hb App (g/dl)") xtitle("Hb Laboratory (g/dl)") graphregion(color(white)) legend(off) || line HbLab HbLab, sort
graph export "$results/scatter_lab12.png", replace
graph export "$results/scatter_lab12.eps", replace
count if HbiPhone_insg!=. & HbLab!=. & (nail_category==1 | nail_category==2)


** Bland-Altman: Figure 3, panel a and Table 3, panel a

batplot HbiPhone_insg HbLab , notrend ylab(-10(2)10) xtitle("Average of Hb App and Hb Laboratory (g/dl)") ytitle("Difference (Hb App - Hb Laboratory) (g/dl)") graphregion(color(white)) legend(off)
graph export "$results/ba_lab.png", replace
graph export "$results/ba_lab.eps", replace
count if HbiPhone_insg!=. & HbLab!=.


** Bland-Altman - nail categories 1 and 2 - Supplementary Figure 5, panel a and Table 3, panel a

batplot HbiPhone_insg HbLab if (nail_category==1 | nail_category==2), notrend ylab(-10(2)10) xtitle("Average of Hb App and Hb Laboratory (g/dl)") ytitle("Difference (Hb App -  Hb Laboratory) (g/dl)") graphregion(color(white)) legend(off)
graph export "$results/ba_lab12.png", replace
graph export "$results/ba_lab12.eps", replace
count if HbiPhone_insg!=. & HbLab!=. & (nail_category==1 | nail_category==2)


** Side note: Bland Altman separately for men and women (for values)

batplot HbiPhone_insg HbLab if gender=="f", notrend ylab(-10(2)10) xtitle("Average of Hb App and Hb Laboratory (g/dl)") ytitle("Difference (Hb App - Hb Laboratory) (g/dl)") graphregion(color(white)) legend(off)
batplot HbiPhone_insg HbLab if gender=="m", notrend ylab(-10(2)10) xtitle("Average of Hb App and Hb Laboratory (g/dl)") ytitle("Difference (Hb App - Hb Laboratory) (g/dl)") graphregion(color(white)) legend(off)


** Side note: Bland Altman separately for "no+mild anemia" and "moderate+severe anemia"

batplot HbiPhone_insg HbLab if (anemia_sev==1 | anemia_mod==1), notrend ylab(-10(2)10) xtitle("Average of Hb App and Hb Laboratory (g/dl)") ytitle("Difference (Hb App - Hb Laboratory) (g/dl)") graphregion(color(white)) legend(off)
batplot HbiPhone_insg HbLab if (anemia_mild==1 | total_anemia==0), notrend ylab(-10(2)10) xtitle("Average of Hb App and Hb Laboratory (g/dl)") ytitle("Difference (Hb App - Hb Laboratory) (g/dl)") graphregion(color(white)) legend(off)


** Side note: Bland-Altman for HemoCue vs. Lab (for values)

batplot HbHemocue HbLab, info notrend title (Bland Altman plot: Hb Laboratory vs. Hb Hemocue) ylab(-10(2)10) xtitle("Average of Hb Hemocue and Hb Laboratory") ytitle("Difference (Hb Hemocue - Hb Laboratory)")


** Table 3, panel a: Average error magnitude (mean|error|), bias +/+ SD and CI

// Average error magnitude: mean of all diff25abs values
sum diff25abs

// Bias, SD, CI: mean of all diff25 values
sum diff25 
ci means diff25 

** Table 3, panel a: Nail categories 1 and 2

sum diff25abs if (nail_category==1 | nail_category==2)

sum diff25 if (nail_category==1 | nail_category==2)
ci means diff25 if (nail_category==1 | nail_category==2)


** Side note: Average error magnitude and bias for mean App values 

sum diff26abs if (HbiPhone2_r!=. | HbiPhone2_l!=.)
sum diff26 if (HbiPhone2_r!=. | HbiPhone2_l!=.)
ci means diff26 if (HbiPhone2_r!=. | HbiPhone2_l!=.)


** Side note: Average error magnitude and bias for HemoCue 

sum diff27abs 
sum diff27
ci means diff27 


** In-range analysis - Table 4, panel a

// Share within +/-1 g/dl of HbLab
sum diff25abs if diff25abs<=1
sum diff25abs 

sum diff25 if diff25<=1 & diff25>=(-1)
scalar NS = r(N)
sum diff25 
scalar NT = r(N)
scalar share_in_range = NS/NT
display share_in_range
	// -> 85/272 = 0.3125   -> 31.3% are within +/-1 g/dl of HbLab	
	
// Share within +/-2.4 g/dl of HbLab
sum diff25abs if diff25abs<=2.4
sum diff25abs 

sum diff25 if diff25<=2.4 & diff25>=(-2.4)
scalar NS = r(N)
sum diff25 
scalar NT = r(N)
scalar share_in_range = NS/NT
display share_in_range
	// -> 183/272 = 0.6728   -> 67.3% are within +/-2.4 g/dl von HbLab

// nail categories 1 and 2
sum diff25abs if diff25abs<=1 & (nail_category==1 | nail_category==2)
sum diff25abs if (nail_category==1 | nail_category==2)

sum diff25 if diff25<=1 & diff25>=(-1) & (nail_category==1 | nail_category==2)
scalar NS = r(N)
sum diff25 if (nail_category==1 | nail_category==2)
scalar NT = r(N)
scalar share_in_range = NS/NT
display share_in_range
	// -> 60/154 = 0.3896  -> 39.0%

sum diff25abs if diff25abs<=2.4 & (nail_category==1 | nail_category==2)
sum diff25abs if (nail_category==1 | nail_category==2)

sum diff25 if diff25<=2.4 & diff25>=(-2.4) & (nail_category==1 | nail_category==2)
scalar NS = r(N)
sum diff25 if (nail_category==1 | nail_category==2)
scalar NT = r(N)
scalar share_in_range = NS/NT
display share_in_range
	// -> 113/154 = 0.7338  -> 73.4%

// Side note: in range analysis for mean values
sum diff26abs if diff26abs<=1 & (HbiPhone2_r!=. | HbiPhone2_l!=.)
sum diff26abs if (HbiPhone2_r!=. | HbiPhone2_l!=.)

sum diff26 if diff26<=1 & diff26>=(-1) & (HbiPhone2_r!=. | HbiPhone2_l!=.)
scalar NS = r(N)
sum diff26 if (HbiPhone2_r!=. | HbiPhone2_l!=.)
scalar NT = r(N)
scalar share_in_range = NS/NT
display share_in_range

sum diff26abs if diff26abs<=2.4 & (HbiPhone2_r!=. | HbiPhone2_l!=.)
sum diff26abs if (HbiPhone2_r!=. | HbiPhone2_l!=.)

sum diff26 if diff26<=2.4 & diff26>=(-2.4) & (HbiPhone2_r!=. | HbiPhone2_l!=.)
scalar NS = r(N)
sum diff26 if (HbiPhone2_r!=. | HbiPhone2_l!=.)
scalar NT = r(N)
scalar share_in_range = NS/NT
display share_in_range


// Mean divergence with SD and share within %

gen divergenz1 = diff25abs/HbLab

sum divergenz1 
scalar N = r(N)
display N

sum divergenz1 if divergenz1<=0.1 
scalar N1 = r(N)
scalar N1P = N1/N 
display N1P 

sum divergenz1 if divergenz1<=0.15
scalar N15 = r(N)
scalar N15P = N15/N 
display N15P 

sum divergenz1 if divergenz1<=0.2 
scalar N2 = r(N)
scalar N2P = N2/N 
display N2P

// Mean divergence with SD and share within % for nail categories 1 and 2

sum divergenz1 if (nail_category==1 | nail_category==2)
scalar N = r(N)
display N

sum divergenz1 if divergenz1<=0.1 & (nail_category==1 | nail_category==2)
scalar N1 = r(N)
scalar N1P = N1/N 
display N1P 

sum divergenz1 if divergenz1<=0.15 & (nail_category==1 | nail_category==2)
scalar N15 = r(N)
scalar N15P = N15/N 
display N15P 

sum divergenz1 if divergenz1<=0.2 & (nail_category==1 | nail_category==2)
scalar N2 = r(N)
scalar N2P = N2/N 
display N2P


* Side note: in-range analysis for mean value of App

gen divergenz2 = diff26abs/HbLab

sum divergenz2 if (HbiPhone2_r!=. | HbiPhone2_l!=.)
scalar N = r(N)
display N

sum divergenz2 if divergenz2<=0.1 & (HbiPhone2_r!=. | HbiPhone2_l!=.)
scalar N1 = r(N)
scalar N1P = N1/N 
display N1P 

sum divergenz2 if divergenz2<=0.15 & (HbiPhone2_r!=. | HbiPhone2_l!=.)
scalar N15 = r(N)
scalar N15P = N15/N 
display N15P 

sum divergenz2 if divergenz2<=0.2 & (HbiPhone2_r!=. | HbiPhone2_l!=.)
scalar N2 = r(N)
scalar N2P = N2/N 
display N2P


** Sensitivity, Specificity, PPV, NPV - Table 5, panel a

/// row: Specificity, Sensitivity
/// col: PPV, NPV

tab total_anemia anemia_app3 , row

tab total_anemia anemia_app3 , col


tab total_anemia anemia_app3 if (nail_category==1 | nail_category==2), row

tab total_anemia anemia_app3 if (nail_category==1 | nail_category==2), col


** Side note: Sensitivity analysis for HemoCue 

tab total_anemia anemia_hemocue , row

tab total_anemia anemia_hemocue , col


** Side note: Sensitivity analysis for mean of App values 

tab total_anemia anemia_app_mean if (HbiPhone2_r!=. | HbiPhone2_l!=.), row

tab total_anemia anemia_app_mean if (HbiPhone2_r!=. | HbiPhone2_l!=.), col


*** Receiver-Operating-Curve ***

** ROC for men: Figure 4, panel a and Table 5 (AUC)
roctab reverse_anemia_men HbiPhone_insg , detail graph graphregion(color(white)) legend(off) note("")
graph export "$results/roc_lab_men.png", replace
graph export "$results/roc_lab_men.eps", replace
count if reverse_anemia_men!=. & HbiPhone_insg!=.

** ROC for men, nail categories 1 and 2: Figure 6, panel a and Table 5 (AUC)
roctab reverse_anemia_men HbiPhone_insg if (nail_category==1 | nail_category==2), detail graph graphregion(color(white)) legend(off) note("")
graph export "$results/roc_lab_men12.png", replace
graph export "$results/roc_lab_men12.eps", replace
count if reverse_anemia_men!=. & HbiPhone_insg!=. & (nail_category==1 | nail_category==2)

* check:
roctab reverse_anemia_men HbLab , detail graph


** ROC for women: Figure 4, panel b and Table 5 (AUC)
roctab reverse_anemia_women HbiPhone_insg , detail graph graphregion(color(white)) legend(off) note("")
graph export "$results/roc_lab_women.png", replace
graph export "$results/roc_lab_women.eps", replace
count if reverse_anemia_women!=. & HbiPhone_insg!=.

** ROC for women, nail categories 1 and 2: Figure 6, panel b and Table 5 (AUC)
roctab reverse_anemia_women HbiPhone_insg if (nail_category==1 | nail_category==2), detail graph graphregion(color(white)) legend(off) note("")
graph export "$results/roc_lab_women12.png", replace
graph export "$results/roc_lab_women12.eps", replace
count if reverse_anemia_women!=. & HbiPhone_insg!=. & (nail_category==1 | nail_category==2)


** Repeatability of measurements - Supplementary table 3

/// n=185 for all HbiPhone values of right hand 

sum HbiPhone1_r if HbiPhone2_r!=.
ci means HbiPhone1_r if HbiPhone2_r!=.

sum HbiPhone2_r 
ci means HbiPhone2_r 

sum HbiPhone3_r 
ci means HbiPhone3_r 

sum HbiPhone4_r 
ci means HbiPhone4_r 

sum HbiPhone5_r 
ci means HbiPhone5_r 


/// n=80 for all HbiPhone values of left hand 

sum HbiPhone1_l if HbiPhone2_l!=.
ci means HbiPhone1_l if HbiPhone2_l!=.

sum HbiPhone2_l 
ci means HbiPhone2_l 

sum HbiPhone3_l 
ci means HbiPhone3_l 

sum HbiPhone4_l 
ci means HbiPhone4_l 

sum HbiPhone5_l 
ci means HbiPhone5_l 


** How many patients have measurement of both hands? n=14

sum HbiPhone2_r if HbiPhone1_l!=.


** Do the app measurements get more precise if we use the mean (mean5) instead of HbiPhone_insg?

scatter mean5 HbLab if (HbiPhone2_r!=. | HbiPhone2_l!=.), xlabel(5(5)20) ylabel(5(5)20) title("Hb Laboratory vs. Hb App (mean)") ytitle("Hb App (mean)") || line HbLab HbLab, sort

batplot mean5 HbLab if (HbiPhone2_r!=. | HbiPhone2_l!=.), info notrend title (Bland Altman plot: Hb Laboratory vs. Hb App(mean)) ylab(-10(2)10) xtitle("Average of Hb App (mean) and Hb Laboratory") ytitle("Difference (Hb App (mean) - Hb Laboratory)")


*** Regression: relation between bias and nail categories

reg diff25abs i.nail_category


** Calculate ICC
// values of right hand
preserve
reshape long HbiPhone@_r, i(ID) j(measurement)
icc HbiPhone_r ID 

icc HbiPhone_r ID measurement , mixed consistency

loneway HbiPhone_r ID 
restore

// values of left hand
preserve
reshape long HbiPhone@_l, i(ID) j(measurement)
icc HbiPhone_l ID 

icc HbiPhone_l ID measurement , mixed consistency

loneway HbiPhone_l ID 
restore 
