# Supplementary material for: Smartphone-based point-of-care anemia screening in rural Bihar in India
Source: Commun Med (Lond). 2023 Mar 22;3:38. doi: 10.1038/s43856-023-00267-z (PMC10033918; doi:10.1038/s43856-023-00267-z)
Supplement: Supplementary file 6 — Supplementary Data 4 [file 43856_2023_267_MOESM6_ESM.do]

***** Validation of Anemia Smartphone App
***** Data analysis - Pre-school sample (AWC)

***** Author: Verena Haggenmüller
***** adapted January 2023 by Lisa Bogler

/*
Input: Clean data of pre-school sample (AWC) with z-scores

Activities: 
- Data analysis for paper

Output: 
- Graphs

*/

*** Set paths 
global user ""
global inputpath "$user"
global results "$user/Results"


*** Data analysis

import excel using "$inputpath/Supplementary Data 2.xlsx", sheet("pre-school") firstrow clear

// ID A98 and ID A99 are Anganwadi Workers, not children, and are therefore excluded from analysis
drop if IDnumber=="A98" | IDnumber=="A99"


** Create variables 

// Hb App value for analysis
gen HbiPhone_insg = .
replace HbiPhone_insg = HbiPhone1
label var HbiPhone_insg "First Hb value"

// Mean of App values
egen mean5 = rowmean (HbiPhone1 HbiPhone2 HbiPhone3) if HbiPhone3!=.
label var mean5 "mean of HbiPhone1 2 and 3 (if three values available)"


// diff12 = Difference HbiPhone_insg - HbHemocue
	// only observations with information from App and HemoCue are relevant - final sample
gen diff12 = HbiPhone_insg-HbHemocue
label var diff12 "Difference HbiPhone_insg - HbHemocue" 


// diff12abs = |Difference HbiPhone_insg-HbHemocue|
gen diff12abs = abs(diff12)
label var diff12abs "|Difference HbiPhone_insg-HbHemocue|"


// diff12_retrained = Differenz App1-HbHemocue
gen diff12_retrained = App1-HbHemocue
label var diff12_retrained "App1-HbHemocue"

// diff12abs_retrained = |Differenz App1-HbHemocue|
gen diff12abs_retrained = abs(diff12_retrained)
label var diff12abs_retrained "|Differenz App1-HbHemocue|"


// Anemia variables 
	// Cut-off at <60 months and >=60 months

// Anemia based on Hb from HemoCue
gen all_anemia = 0
replace all_anemia = 1 if age_months<60 & HbHemocue<11
replace all_anemia = 1 if age_months>=60 & HbHemocue<11.5 
replace all_anemia = . if HbHemocue==.
label var all_anemia "no anemia = 0, any kind of anemia = 1, age in months, HemoCue"

gen anemia_mild_mon = 0
replace anemia_mild_mon = 1 if age_months>=60 & HbHemocue<11.5 & HbHemocue>=11
replace anemia_mild_mon = 1 if age_months<60 & HbHemocue<11 & HbHemocue>=10
replace anemia_mild_mon = . if HbHemocue==.
label var anemia_mild_mon "children 6-59 months:10.0-10.9, children >=60 months:11.0-11.4, HemoCue"

gen anemia_mod_mon = 0
replace anemia_mod_mon = 1 if age_months>=60 & HbHemocue<11 & HbHemocue>=8
replace anemia_mod_mon = 1 if age_months<60 & HbHemocue<10 & HbHemocue>=7
replace anemia_mod_mon = . if HbHemocue==.
label var anemia_mod_mon "children 6-59 months:7.0-9.9, children >=60 months:8.0-10.9, HemoCue"

gen anemia_sev_mon = 0
replace anemia_sev_mon = 1 if age_months>=60 & HbHemocue<8
replace anemia_sev_mon = 1 if age_months<60 & HbHemocue<7
replace anemia_sev_mon = . if HbHemocue==.
label var anemia_sev_mon "children 6-59 months:<7, children >=60 months:<8, HemoCue"

// Anemia based on Hb from App
gen anemia_app_mon = 0
replace anemia_app_mon = 1 if age_months<60 & HbiPhone_insg<11
replace anemia_app_mon = 1 if age_months>=60 & HbiPhone_insg<11.5
replace anemia_app_mon = . if HbiPhone_insg==.
label var anemia_app_mon "no anemia = 0, any kind of anemia = 1, age in months, App values of HbiPhone_insg"

// Anemia based on Hb mean from 3 App values
gen anemia_app_mon2 = .
replace anemia_app_mon2 = 1 if age_months<60 & mean5<11 & HbiPhone3!=.
replace anemia_app_mon2 = 1 if age_months>=60 & mean5<11.5 & HbiPhone3!=.
replace anemia_app_mon2 = 0 if age_months<60 & mean5>=11 & HbiPhone3!=.
replace anemia_app_mon2 = 0 if age_months>=60 & mean5>=11.5 & HbiPhone3!=.
label var anemia_app_mon2 "no anemia = 0, any kind of anemia = 1 according to App values using mean5"

// Anemia based on HemoCue for Sensitivity analysis
gen anemia_small = .
replace anemia_small = 1 if HbHemocue<11 & age_months<60
replace anemia_small = 0 if HbHemocue>=11 & age_months<60
label var anemia_small "0 no anemia, 1 anemia for children <60 months, HemoCue"

gen anemia_big = .
replace anemia_big = 1 if HbHemocue<11.5 & age_months>=60
replace anemia_big = 0 if HbHemocue>=11.5 & age_months>=60
label var anemia_big "0 no anemia, 1 anemia for children >=60 months, HemoCue"

gen reverse_anemia_small = 1 - anemia_small

gen reverse_anemia_big = 1 - anemia_big

// Anemia based on values of retrained App
gen anemia_app_ret = .
replace anemia_app_ret = 1 if age_months<60 & App1<11 & App1!=.
replace anemia_app_ret = 1 if age_months>=60 & App1<11.5 & App1!=.
replace anemia_app_ret = 0 if age_months<60 & App1>=11 & App1!=.
replace anemia_app_ret = 0 if age_months>=60 & App1>=11.5 & App1!=.
label var anemia_app_ret "no anemia = 0, any kind of anemia = 1 according to App1 values"


** Checking sample size 
// Supplementary Figure 2
count 
count if HbHemocue!=.
count if HbiPhone1!=.
count if HbHemocue!=. & HbiPhone1!=.
count if nail_category!=. & HbHemocue!=. & HbiPhone1!=.
count if nail_category==1 & HbHemocue!=. & HbiPhone1!=.
count if nail_category==2 & HbHemocue!=. & HbiPhone1!=.
count if nail_category==3 & HbHemocue!=. & HbiPhone1!=.

// Supplementary Figure 3
count if HbHemocue!=. & HbiPhone1!=.
count if weight!=. & height!=. & HbHemocue!=. & HbiPhone1!=.
count if age_months<60 & weight!=. & height!=. & HbHemocue!=. & HbiPhone1!=.
count if age_months>=60 & age_months!=. & weight!=. & height!=. & HbHemocue!=. & HbiPhone1!=.
count if stunting!=. & weight!=. & height!=. & HbHemocue!=. & HbiPhone1!=.
count if wasting!=. & weight!=. & height!=. & HbHemocue!=. & HbiPhone1!=.
count if underweight!=. & weight!=. & height!=. & HbHemocue!=. & HbiPhone1!=.
count if thinness!=. & weight!=. & height!=. & HbHemocue!=. & HbiPhone1!=.
count if MUAC_nut!=. & weight!=. & height!=. & HbHemocue!=. & HbiPhone1!=.


** Checking distributions

// Age
hist age_years if diff12!=., normal
swilk age_years if diff12!=.
	// age is normally distributed -> show mean SD range 

// Weight
hist weight if diff12!=., normal
swilk weight if diff12!=.
	// weight is normally distributed

// Height
hist height if diff12!=., normal 
swilk height if diff12!=.
	// height is normally distributed

// Hb value from HemoCue
hist HbHemocue if diff12!=., normal
qnorm HbHemocue if diff12!=.
swilk HbHemocue if diff12!=.
	// not normally distributed

// Hb value from App
hist HbiPhone_insg if diff12!=., normal
qnorm HbiPhone_insg if diff12!=.
swilk HbiPhone_insg if diff12!=.
	// not normally distributed


** Table 2: Children's characteristics

sum age_years if diff12!=., detail
sum age_years if diff12!=. & gender=="f", detail
sum age_years if diff12!=. & gender=="m", detail

tab all_anemia if diff12!=.
tab all_anemia if diff12!=. & gender=="m"
tab all_anemia if diff12!=. & gender=="f"

tab anemia_mild_mon if diff12!=.
tab anemia_mild_mon if diff12!=. & gender=="m"
tab anemia_mild_mon if diff12!=. & gender=="f"

tab anemia_mod_mon if diff12!=.
tab anemia_mod_mon if diff12!=. & gender=="m"
tab anemia_mod_mon if diff12!=. & gender=="f"

tab anemia_sev_mon if diff12!=.
tab anemia_sev_mon if diff12!=. & gender=="m"
tab anemia_sev_mon if diff12!=. & gender=="f"


** Supplementary Table 2, panel b

sum HbHemocue if diff12!=., detail

sum HbiPhone_insg if diff12!=., detail

correlate HbiPhone_insg HbHemocue if diff12!=.

pwcorr HbiPhone_insg HbHemocue if diff12!=., sig

ttest HbiPhone_insg == HbHemocue if diff12!=.

ttest diff12 == 0 if diff12!=.

// nail categories 1 and 2
sum HbHemocue if diff12!=. & (nail_category==1 | nail_category==2), detail

sum HbiPhone_insg if diff12!=. & (nail_category==1 | nail_category==2), detail

pwcorr HbiPhone_insg HbHemocue if diff12!=. & (nail_category==1 | nail_category==2), sig

ttest HbiPhone_insg == HbHemocue if diff12!=. & (nail_category==1 | nail_category==2)


** Supplementary Table 2, panel c

sum HbHemocue if diff12!=. & App1!=., detail

sum App1 if diff12!=., detail

pwcorr App1 HbHemocue if diff12!=., sig

ttest App1 == HbHemocue if diff12!=.


*** Test-retest reliability - Supplementary table 4 

count if HbiPhone1!=. & HbiPhone2!=. & HbiPhone3!=.

sum HbiPhone1 if HbiPhone3!=.
sum HbiPhone2 if HbiPhone3!=. 
sum HbiPhone3 if HbiPhone3!=. 

ci means HbiPhone1 if HbiPhone3!=.
ci means HbiPhone2 if HbiPhone3!=.
ci means HbiPhone3 if HbiPhone3!=.


*** Table 3, panel b: Average error magnitude (mean|error|), bias +/+ SD and CI 

// Average error magnitude: mean of all diff25abs values
sum diff12abs if diff12!=. 

// Bias, SD, CI: mean of all diff25 values
sum diff12 if diff12!=. 
ci means diff12 if diff12!=.


** Table 3, panel b: Nail categories 1 and 2 

sum diff12abs if diff12!=. & (nail_category==1 | nail_category==2)

sum diff12 if diff12!=. & (nail_category==1 | nail_category==2)
ci means diff12 if diff12!=. & (nail_category==1 | nail_category==2)


** Table 3, panel c (retrained): Average error magnitude (mean|error|), bias +/+ SD and CI

sum diff12abs if App1!=.

sum diff12 if App1!=.
ci means diff12 if App1!=.

sum diff12abs_retrained if App1!=.

sum diff12_retrained if App1!=.
ci means diff12_retrained if App1!=.


*** In-range analysis - Table 4, panel b

// Shares within range

sum diff12abs if diff12abs<=1 & diff12!=.
sum diff12abs if diff12!=.

sum diff12 if diff12<=1 & diff12>=(-1) & diff12!=.
scalar NS = r(N)
sum diff12 if diff12!=.
scalar NT = r(N)
scalar share_in_range = NS/NT
display share_in_range
	// -> 60/179 = 0.335   -> 33.5% are in range +/-1 g/dl of HbHemocue

sum diff12abs if diff12abs<=2.4 & diff12!=.
sum diff12abs if diff12!=.

sum diff12 if diff12<=2.4 & diff12>=(-2.4) & diff12!=.
scalar NS = r(N)
sum diff12 if diff12!=.
scalar NT = r(N)
scalar share_in_range = NS/NT
display share_in_range
	// -> 133/179 = 0.743   -> 74.3% are in range +/-2.4 g/dl of HbHemocue

// Shares within range - nail categories 1 and 2
sum diff12abs if diff12abs<=1 & diff12!=. & (nail_category==1 | nail_category==2)
sum diff12abs if diff12!=. & (nail_category==1 | nail_category==2)

sum diff12 if diff12<=1 & diff12>=(-1) & diff12!=. & (nail_category==1 | nail_category==2)
scalar NS = r(N)
sum diff12 if diff12!=. & (nail_category==1 | nail_category==2)
scalar NT = r(N)
scalar share_in_range = NS/NT
display share_in_range
	// -> 32/103 = 0.311   -> d.h. 31.1% are in range +/-1 g/dl of HbHemocue

sum diff12abs if diff12abs<=2.4 & diff12!=. & (nail_category==1 | nail_category==2)
sum diff12abs if diff12!=. & (nail_category==1 | nail_category==2)

sum diff12 if diff12<=2.4 & diff12>=(-2.4) & diff12!=. & (nail_category==1 | nail_category==2)
scalar NS = r(N)
sum diff12 if diff12!=. & (nail_category==1 | nail_category==2)
scalar NT = r(N)
scalar share_in_range = NS/NT
display share_in_range
	// -> 76/103 = 0.738   -> d.h. 73.8% liegen are in range +/-2.4 g/dl of HbHemocue

// Mean divergence with SD and share within %

gen divergenz1 = diff12abs/HbHemocue

sum divergenz1 if diff12!=. 
scalar N = r(N)
display N

sum divergenz1 if divergenz1<=0.1 & diff12!=. 
scalar N1 = r(N)
scalar N1P = N1/N 
display N1P 

sum divergenz1 if divergenz1<=0.15 & diff12!=. 
scalar N15 = r(N)
scalar N15P = N15/N 
display N15P 

sum divergenz1 if divergenz1<=0.2 & diff12!=. 
scalar N2 = r(N)
scalar N2P = N2/N 
display N2P


// Mean divergence with SD and share within % for nail categories 1 and 2
sum divergenz1 if diff12!=. & (nail_category==1 | nail_category==2)
scalar N = r(N)
display N

sum divergenz1 if divergenz1<=0.1 & diff12!=. & (nail_category==1 | nail_category==2)
scalar N1 = r(N)
scalar N1P = N1/N 
display N1P 

sum divergenz1 if divergenz1<=0.15 & diff12!=. & (nail_category==1 | nail_category==2)
scalar N15 = r(N)
scalar N15P = N15/N 
display N15P 

sum divergenz1 if divergenz1<=0.2 & diff12!=. & (nail_category==1 | nail_category==2)
scalar N2 = r(N)
scalar N2P = N2/N 
display N2P


** Sensitivity, Specificity, PPV, NPV - Table 5, panel b

// row: Sensitivity, Specificity
// col: PPV, NPV

tab all_anemia anemia_app_mon if diff12!=., row

tab all_anemia anemia_app_mon if diff12!=., col


tab all_anemia anemia_app_mon if diff12!=. & (nail_category==1 | nail_category==2), row

tab all_anemia anemia_app_mon if diff12!=. & (nail_category==1 | nail_category==2), col


** Sensitivity, Specificity, PPV, NPV - Table 5, panel c (retrained App)

tab all_anemia anemia_app_mon if App1!=., row

tab all_anemia anemia_app_mon if App1!=., col


tab all_anemia anemia_app_ret if App1!=., row

tab all_anemia anemia_app_ret if App1!=., col


** Side note: Sensitivity analysis for mean values of app (based on mean5)

tab all_anemia anemia_app_mon2 if diff12!=., row

tab all_anemia anemia_app_mon2 if diff12!=., col


** Scatterplot - Figure 2, panel b

scatter HbiPhone_insg HbHemocue if diff12!=., xlabel(5(5)20) ylabel(5(5)20) ytitle("Hb App (g/dl)") xtitle("Hb HemoCue (g/dl)") graphregion(color(white)) legend(off) || line HbHemocue HbHemocue, sort
graph export "$results/scatter_awc.png", replace
graph export "$results/scatter_awc.eps", replace
count if HbiPhone_insg!=. & HbHemocue!=. & diff12!=.


** Scatterplot - nail categories 1 and 2 - Supplementary Figure 4, panel b

scatter HbiPhone_insg HbHemocue if diff12!=. & (nail_category==1 | nail_category==2), xlabel(5(5)20) ylabel(5(5)20) ytitle("Hb App (g/dl)") xtitle("Hb HemoCue (g/dl)") graphregion(color(white)) legend(off) || line HbHemocue HbHemocue, sort
graph export "$results/scatter_awc12.png", replace
graph export "$results/scatter_awc12.eps", replace
count if HbiPhone_insg!=. & HbHemocue!=. & diff12!=. & (nail_category==1 | nail_category==2)


** Side note: Scatterplot with mean of repeated App measurements

scatter mean5 HbHemocue if diff12!=., xlabel(5(5)20) ylabel(5(5)20) ytitle("Hb App") || line HbHemocue HbHemocue, sort


** Bland-Altman - Figure 3, panel b and Table 3, panel b

batplot HbiPhone_insg HbHemocue if diff12!=., notrend ylab(-10(2)10) xtitle("Average of Hb App and Hb HemoCue (g/dl)") ytitle("Difference (Hb App - Hb HemoCue) (g/dl)") graphregion(color(white)) legend(off)
graph export "$results/ba_awc.png", replace
graph export "$results/ba_awc.eps", replace
count if HbiPhone_insg!=. & HbHemocue!=. & diff12!=.

** Bland-Altman - Figure 3, panel c and Table 3, panel c (retrained)

batplot App1 HbHemocue if diff12!=., notrend ylab(-10(2)10) xtitle("Average of Hb App_retrained and Hb HemoCue (g/dl)") ytitle("Difference (Hb App_retrained - Hb HemoCue) (g/dl)") graphregion(color(white)) legend(off)
graph export "$results/ba_awc_retrained.png", replace
graph export "$results/ba_awc_retrained.eps", replace
count if App1!=. & HbHemocue!=. & diff12!=.

** Bland-Altman (LoA) - Table 3, panel c (subset of those with retrained values)

batplot HbiPhone_insg HbHemocue if diff12!=. & App1!=., notrend ylab(-10(2)10) xtitle("Average of Hb App_retrained and Hb HemoCue (g/dl)") ytitle("Difference (Hb App_retrained - Hb HemoCue) (g/dl)") graphregion(color(white)) legend(off)


** Bland-Altman - nail categories 1 and 2 - Supplementary Figure 5, panel b

batplot HbiPhone_insg HbHemocue if diff12!=. & (nail_category==1 | nail_category==2), notrend ylab(-10(2)10) xtitle("Average of Hb App and Hb HemoCue (g/dl)") ytitle("Difference (Hb App - Hb HemoCue) (g/dl)") graphregion(color(white)) legend(off)
graph export "$results/ba_awc12.png", replace
graph export "$results/ba_awc12.eps", replace
count if HbiPhone_insg!=. & HbHemocue!=. & diff12!=. & (nail_category==1 | nail_category==2)


** Side note: Bland-Altman with mean of repeated App measurements

batplot mean5 HbHemocue if diff12!=., notrend ylab(-10(2)10) xtitle("Average of Hb App(mean) and Hb HemoCue (g/dl)") ytitle("Difference (Hb App(mean) - Hb HemoCue) (g/dl)")


*** Receiver-Operating-Curve

** Figure 5, panel a and Table 5, panel b (AUC, group 1)
roctab reverse_anemia_small HbiPhone_insg if diff12!=., detail graph graphregion(color(white)) legend(off) note("")
graph export "$results/roc_awc_small.png", replace
graph export "$results/roc_awc_small.eps", replace
count if reverse_anemia_small!=. & HbiPhone_insg!=. & diff12!=.


** Figure 5, panel b and Table 5, panel b (AUC, group 2)
roctab reverse_anemia_big HbiPhone_insg if diff12!=., detail graph graphregion(color(white)) legend(off) note("")
graph export "$results/roc_awc_big.png", replace
graph export "$results/roc_awc_big.eps", replace
count if reverse_anemia_big!=. & HbiPhone_insg!=. & diff12!=.


*** Regression: relation between bias and nail categories

reg diff12abs i.nail_category if diff12!=.


*** Calculate ICC
preserve 

reshape long HbiPhone@, i(ID) j(measurement)

browse IDnumber measurement HbiPhone 
bysort IDnumber: egen nummeasurements = count(HbiPhone)

encode IDnumber , gen(ID_numeric)

loneway HbiPhone ID_numeric if diff12!=. & (nummeasurements>=3 & nummeasurements!=.)

loneway HbiPhone IDnumber if diff12!=. & (nummeasurements>=3 & nummeasurements!=.)

scalar icc=r(rho)
return list

restore 


**********************
*** Anthropometric analysis 

** Supplementary table 1

sum diff12
// n=179 (children with measurements from App and HemoCue) 

tab gender if diff12!=.


sum weight if diff12!=., detail
// n=178
sum weight if diff12!=. & gender=="m", detail
sum weight if diff12!=. & gender=="f", detail

sum height if diff12!=.
// n=178
sum height if diff12!=. & gender=="m", detail
sum height if diff12!=. & gender=="f", detail

sum muac if diff12!=. & age_months<60
// n=178
sum muac if diff12!=. & age_months<60 & gender=="m", detail
sum muac if diff12!=. & age_months<60 & gender=="f", detail

// stunting
tab stunting if diff12!=.
tab severe_stunting if diff12!=.

tab stunting if gender=="m" & diff12!=.
tab severe_stunting if gender=="m" & diff12!=.

tab stunting if gender=="f" & diff12!=.
tab severe_stunting if gender=="f" & diff12!=.

// underweight
tab underweight if diff12!=.
tab severe_underweight if diff12!=.

tab underweight if gender=="m" & diff12!=.
tab severe_underweight if gender=="m" & diff12!=.

tab underweight if gender=="f" & diff12!=.
tab severe_underweight if gender=="f" & diff12!=.

// wasting
tab wasting if diff12!=.
tab severe_wasting if diff12!=.

tab wasting if gender=="m" & diff12!=.
tab severe_wasting if gender=="m" & diff12!=.

tab wasting if gender=="f" & diff12!=.
tab severe_wasting if gender=="f" & diff12!=.

// thinness
tab thinness if diff12!=.
tab severe_thinness if diff12!=.

tab thinness if gender=="m" & diff12!=.
tab severe_thinness if gender=="m" & diff12!=.

tab thinness if gender=="f" & diff12!=.
tab severe_thinness if gender=="f" & diff12!=.

// MUAC - acute malnutrition
tab MUAC_nut if diff12!=. & age_months<60
tab MUAC_nut if diff12!=. & age_months<60 & gender=="m"
tab MUAC_nut if diff12!=. & age_months<60 & gender=="f"

// CIAF
tab CIAF if diff12!=. & age_months<60
tab CIAF if gender=="m" & diff12!=. & age_months<60
tab CIAF if gender=="f" & diff12!=. & age_months<60
